# Supplementary material for: Integrating gene expression, genomic, and phosphoproteomic data to infer transcription factor activity in lung cancer
Source: NAR Genom Bioinform. 2025 May 30;7(2):lqaf068. doi: 10.1093/nargab/lqaf068 (PMC12123410; doi:10.1093/nargab/lqaf068)
Supplement: lqaf068_Supplemental_Files [file lqaf068_supplemental_files.zip]

Archive with 5 entries (5 files):
- Supplementary Material.pdf
- Supplementary_Table_1.xlsx
- Supplementary_Table_2.xlsx
- Supplementary_Table_3.zip
- Supplementary_Table_4.xlsx
