# Supplementary material for: Integrating gene expression, genomic, and phosphoproteomic data to infer transcription factor activity in lung cancer
Source: NAR Genom Bioinform. 2025 May 30;7(2):lqaf068. doi: 10.1093/nargab/lqaf068 (PMC12123410; doi:10.1093/nargab/lqaf068)
Supplement: lqaf068_Supplemental_Files [file lqaf068_supplemental_files.zip › Supplementary_Table_1.xlsx]

## Sheet: Legend
	Supplementary Table 1
	TF-SE-DirectTargetGene
	TF: In the first column, you'll find the transcription factors identified through the Corto Master Regulator analysis in a cohort of lung cancer patients.
	SE: Super-enhancers bound by the TF in lung tissues
	gene_target: Target gene enhanced by the SE
	corto_MRAoutput_regulon
	TF: transcription factors
	NES: normalized enrichment score
	P-value: p-value of the normalized enriched score
	corto_MRAoutput_direct_targets
	TF: transcription factors with only direct target genes
	NES: normalized enrichment scores
	P-value: p-value of the normalized enrichment score
	Sample_Specific_TF_Activity_Score
	Columns: case_id of lung cancer samples (case id ending with "_T") and normal adjacent tissue samples (ending with "_N")
	Rows: transcription factors with only direct targets and their activity score calculated in every sample by our method (see manuscript)
	GeneName_GeneId_Databases
	Gene_name: gene name to identify gene
	Gene_id: ENSG of the gene
	Databases: database used to map ENSG to the conrespondant gene name

## Sheet: TF_SE_DirectTargetGene
TF	SE	gene_target
ZNF740	SE_00_02100064	LMNA
ZNF740	SE_00_02100075	MIR938
ZNF740	SE_00_02100086	MRAS
ZNF740	SE_00_02100316	ACTG1
ZNF740	SE_00_02100643	YWHAZ
ZNF740	SE_00_02100691	SAMD4A
ZNF740	SE_00_02100782	SIN3A
ZNF740	SE_00_02100846	VAMP1
ZNF740	SE_00_02200432	EPHA2
ZNF740	SE_00_02200496	MAP3K8
ZNF740	SE_00_02200716	SIN3A
ZNF740	SE_00_02200803	MIR126
ZNF740	SE_00_02100064	LMNA
ZNF740	SE_00_02100075	MIR938
ZNF740	SE_00_02100086	MRAS
ZNF740	SE_00_02100316	ACTG1
ZNF740	SE_00_02100643	YWHAZ
ZNF740	SE_00_02100691	SAMD4A
ZNF740	SE_00_02100782	SIN3A
ZNF740	SE_00_02100846	VAMP1
ZNF740	SE_00_02200432	EPHA2
ZNF740	SE_00_02200496	MAP3K8
ZNF740	SE_00_02200716	SIN3A
ZNF740	SE_00_02200803	MIR126
ZNF740	SE_00_02100033	PDIK1L
ZNF740	SE_00_02100064	LMNA
ZNF740	SE_00_02100075	MIR938
ZNF740	SE_00_02100083	PCBP1
ZNF740	SE_00_02100086	MRAS
ZNF740	SE_00_02100181	SLC2A11
ZNF740	SE_00_02100316	ACTG1
ZNF740	SE_00_02100540	CHRNB1
ZNF740	SE_00_02100643	YWHAZ
ZNF740	SE_00_02100691	SAMD4A
ZNF740	SE_00_02100782	SIN3A
ZNF740	SE_00_02100846	VAMP1
ZNF740	SE_00_02100888	PPP1R3E
ZNF740	SE_00_02200432	EPHA2
ZNF740	SE_00_02200496	MAP3K8
ZNF740	SE_00_02200716	SIN3A
ZNF740	SE_00_02200803	MIR126
ZNF740	SE_00_02100070	MIR3619
ZNF740	SE_00_02100082	INHA
ZNF740	SE_00_02100195	SIRT4
ZNF740	SE_00_02100290	ASB16
ZNF740	SE_00_02100558	ASB16
ZNF740	SE_00_02100643	YWHAZ
ZNF740	SE_00_02100768	MIR3619
ZNF740	SE_00_02100768	LOC730668
ZNF740	SE_00_02100773	ANKRD34A
ZNF740	SE_00_02100846	NCAPD2
ZNF740	SE_00_02100846	VAMP1
ZNF740	SE_00_02200091	MTHFSD
ZNF740	SE_00_02200115	MIR3619
ZNF740	SE_00_02200180	PRSS53
ZNF740	SE_00_02200298	SEMA4G
ZNF740	SE_00_02200428	MCL1
ZNF740	SE_00_02200575	MIR3619
ZNF740	SE_00_02200575	LOC730668
E2F3	SE_00_02100073	SLC8A1
E2F3	SE_00_02100094	IRS1
E2F3	SE_00_02100259	PDK2
E2F3	SE_00_02100398	PLEKHA5
E2F3	SE_00_02100755	SSR3
E2F3	SE_00_02200421	MPEG1
E2F3	SE_00_02100073	SLC8A1
E2F3	SE_00_02100094	IRS1
E2F3	SE_00_02100205	C11orf52
E2F3	SE_00_02100259	PDK2
E2F3	SE_00_02100398	PLEKHA5
E2F3	SE_00_02100755	SSR3
E2F3	SE_00_02200421	MPEG1
E2F3	SE_00_02100007	GCOM1
E2F3	SE_00_02100073	SLC8A1
E2F3	SE_00_02100094	IRS1
E2F3	SE_00_02100205	C11orf52
E2F3	SE_00_02100224	GPSM3
E2F3	SE_00_02100259	PDK2
E2F3	SE_00_02100398	PLEKHA5
E2F3	SE_00_02100686	NTHL1
E2F3	SE_00_02100755	SSR3
E2F3	SE_00_02100927	DSE
E2F3	SE_00_02200371	LSP1
E2F3	SE_00_02200421	MPEG1
E2F3	SE_00_02200816	MYO1F
E2F3	SE_00_02100007	GCOM1
E2F3	SE_00_02100013	MYOZ3
E2F3	SE_00_02100083	C2orf42
E2F3	SE_00_02100641	C3AR1
E2F3	SE_00_02100665	FAM47E
E2F3	SE_00_02100816	AIF1
E2F3	SE_00_02200025	C2orf42
E2F3	SE_00_02200076	MYOZ3
E2F3	SE_00_02200371	LSP1
E2F3	SE_00_02200435	AIF1
E2F3	SE_00_02200505	ITLN2
E2F3	SE_00_02201177	C3AR1
E2F3	SE_00_02201269	RHBDF2
ELF2	SE_00_02100341	PMP22
ELF2	SE_00_02100397	COL4A1
ELF2	SE_00_02100657	ITGA5
ELF2	SE_00_02100800	COL4A1
ELF2	SE_00_02100855	MYH9
ELF2	SE_00_02200372	RASSF2
ELF2	SE_00_02200540	COL4A1
ELF2	SE_00_02200606	KIAA0040
ELF2	SE_00_02200912	MYH9
ELF2	SE_00_02200938	SMURF2
ELF2	SE_00_02201240	PITPNC1
ELF2	SE_00_02100341	PMP22
ELF2	SE_00_02100397	COL4A1
ELF2	SE_00_02100657	ITGA5
ELF2	SE_00_02100800	COL4A1
ELF2	SE_00_02100855	MYH9
ELF2	SE_00_02200372	RASSF2
ELF2	SE_00_02200540	COL4A1
ELF2	SE_00_02200606	KIAA0040
ELF2	SE_00_02200912	MYH9
ELF2	SE_00_02200938	SMURF2
ELF2	SE_00_02201240	PITPNC1
ELF2	SE_00_02100136	NOS3
ELF2	SE_00_02100341	PMP22
ELF2	SE_00_02100397	COL4A1
ELF2	SE_00_02100506	GPR4
ELF2	SE_00_02100657	ITGA5
ELF2	SE_00_02100800	COL4A1
ELF2	SE_00_02100855	MYH9
ELF2	SE_00_02200056	CD93
ELF2	SE_00_02200292	MSH5
ELF2	SE_00_02200372	RASSF2
ELF2	SE_00_02200417	MMP25
ELF2	SE_00_02200540	COL4A1
ELF2	SE_00_02200606	KIAA0040
ELF2	SE_00_02200912	MYH9
ELF2	SE_00_02201023	LOXL2
ELF2	SE_00_02201240	PITPNC1
ELF2	SE_00_02100826	CD93
ELF2	SE_00_02200056	THBD
ELF2	SE_00_02200292	MSH5
ELF2	SE_00_02200583	SLC16A13
ELF2	SE_00_02200606	KIAA0040
ELF2	SE_00_02200850	BPHL
ELF2	SE_00_02200889	CDKN2D
ELF2	SE_00_02200895	AGXT
ELF2	SE_00_02200938	SMURF2
ELF2	SE_00_02201113	SLC29A2
ELF2	SE_00_02201151	LIMK2
ELF2	SE_00_02201240	PITPNC1
ELF2	SE_00_02201253	TMEM134
AR	SE_00_02100004	ADCY5
AR	SE_00_02100015	PDE4DIP
AR	SE_00_02100032	JPH2
AR	SE_00_02100080	ABLIM3
AR	SE_00_02100094	IRS1
AR	SE_00_02100354	PLCXD3
AR	SE_00_02100887	GIPC2
AR	SE_00_02200259	NKD1
AR	SE_00_02200344	USP3
AR	SE_00_02200576	PDE4DIP
AR	SE_00_02200611	PDE4DIP
AR	SE_00_02201036	PNKD
AR	SE_00_02100004	ADCY5
AR	SE_00_02100015	PDE4DIP
AR	SE_00_02100032	JPH2
AR	SE_00_02100080	ABLIM3
AR	SE_00_02100094	IRS1
AR	SE_00_02100354	PLCXD3
AR	SE_00_02100887	GIPC2
AR	SE_00_02200259	NKD1
AR	SE_00_02200344	USP3
AR	SE_00_02200611	PDE4DIP
AR	SE_00_02201036	PNKD
AR	SE_00_02100004	ADCY5
AR	SE_00_02100015	PDE4DIP
AR	SE_00_02100032	JPH2
AR	SE_00_02100080	ABLIM3
AR	SE_00_02100094	IRS1
AR	SE_00_02100205	DIXDC1
AR	SE_00_02100205	HSPB2
AR	SE_00_02100277	SLC50A1
AR	SE_00_02100354	PLCXD3
AR	SE_00_02100887	GIPC2
AR	SE_00_02200144	SLC50A1
AR	SE_00_02200253	TPD52L2
AR	SE_00_02200259	NKD1
AR	SE_00_02200344	USP3
AR	SE_00_02200611	PDE4DIP
AR	SE_00_02200816	MYO1F
AR	SE_00_02201036	PNKD
AR	SE_00_02100013	MYOZ3
AR	SE_00_02100015	PDE4DIP
AR	SE_00_02100142	GDF7
AR	SE_00_02100166	TBXAS1
AR	SE_00_02100205	DIXDC1
AR	SE_00_02100277	SLC50A1
AR	SE_00_02100330	CHIT1
AR	SE_00_02100478	RPL23AP32
AR	SE_00_02100588	MPP2
AR	SE_00_02200007	SFTPB
AR	SE_00_02200038	GDF7
AR	SE_00_02200065	CHIT1
AR	SE_00_02200076	MYOZ3
AR	SE_00_02200144	SLC50A1
AR	SE_00_02200181	ITGB2
AR	SE_00_02200317	HAUS8
AR	SE_00_02200581	NYNRIN
AR	SE_00_02200611	PDE4DIP
AR	SE_00_02201210	TXNDC11
IRF1	SE_00_02100186	ADA
IRF1	SE_00_02100292	CPEB2
IRF1	SE_00_02100460	PLEKHO1
IRF1	SE_00_02100465	DUSP5
IRF1	SE_00_02100501	PTPRE
IRF1	SE_00_02100544	TXNIP
IRF1	SE_00_02100872	ID2
IRF1	SE_00_02100917	SESN1
IRF1	SE_00_02200067	TNFRSF1B
IRF1	SE_00_02200281	CPEB2
IRF1	SE_00_02200282	MIR3128
IRF1	SE_00_02200356	SRA1
IRF1	SE_00_02200417	IL32
IRF1	SE_00_02200419	ADA
IRF1	SE_00_02200672	RNF19B
IRF1	SE_00_02200713	PTPRE
IRF1	SE_00_02200893	ID2
IRF1	SE_00_02200903	PTPRE
IRF1	SE_00_02201093	RASSF5
IRF1	SE_00_02201160	PLEKHO1
IRF1	SE_00_02201222	PTPRE
IRF1	SE_00_02100186	ADA
IRF1	SE_00_02100292	CPEB2
IRF1	SE_00_02100460	PLEKHO1
IRF1	SE_00_02100465	DUSP5
IRF1	SE_00_02100501	PTPRE
IRF1	SE_00_02100544	TXNIP
IRF1	SE_00_02100872	ID2
IRF1	SE_00_02100917	SESN1
IRF1	SE_00_02200067	TNFRSF1B
IRF1	SE_00_02200281	CPEB2
IRF1	SE_00_02200282	MIR3128
IRF1	SE_00_02200356	SRA1
IRF1	SE_00_02200419	ADA
IRF1	SE_00_02200672	RNF19B
IRF1	SE_00_02200713	PTPRE
IRF1	SE_00_02200893	ID2
IRF1	SE_00_02200903	PTPRE
IRF1	SE_00_02201093	RASSF5
IRF1	SE_00_02201160	PLEKHO1
IRF1	SE_00_02201222	PTPRE
IRF1	SE_00_02100136	NOS3
IRF1	SE_00_02100257	ZMYND8
IRF1	SE_00_02100292	CPEB2
IRF1	SE_00_02100457	PTCH2
IRF1	SE_00_02100460	PLEKHO1
IRF1	SE_00_02100465	DUSP5
IRF1	SE_00_02100501	PTPRE
IRF1	SE_00_02100872	ID2
IRF1	SE_00_02100917	SESN1
IRF1	SE_00_02200067	TNFRSF1B
IRF1	SE_00_02200105	SCO2
IRF1	SE_00_02200105	TYMP
IRF1	SE_00_02200120	ZMYND8
IRF1	SE_00_02200281	CPEB2
IRF1	SE_00_02200282	MIR3128
IRF1	SE_00_02200292	LY6G6C
IRF1	SE_00_02200356	SRA1
IRF1	SE_00_02200417	IL32
IRF1	SE_00_02200426	ING1
IRF1	SE_00_02200591	TAF8
IRF1	SE_00_02200713	PTPRE
IRF1	SE_00_02200893	ID2
IRF1	SE_00_02200903	PTPRE
IRF1	SE_00_02201046	NOD2
IRF1	SE_00_02201064	TAP1
IRF1	SE_00_02201093	RASSF5
IRF1	SE_00_02201160	PLEKHO1
IRF1	SE_00_02201222	PTPRE
IRF1	SE_00_02100039	ZSWIM4
IRF1	SE_00_02100186	ADA
IRF1	SE_00_02100256	MIR3945
IRF1	SE_00_02100257	ZMYND8
IRF1	SE_00_02100292	CPEB2
IRF1	SE_00_02100360	NFKBIE
IRF1	SE_00_02100457	PTCH2
IRF1	SE_00_02100474	TULP2
IRF1	SE_00_02100544	TXNIP
IRF1	SE_00_02100874	HAPLN3
IRF1	SE_00_02200005	ZSWIM4
IRF1	SE_00_02200056	THBD
IRF1	SE_00_02200105	TYMP
IRF1	SE_00_02200120	ZMYND8
IRF1	SE_00_02200125	MYBPC3
IRF1	SE_00_02200164	PTCH2
IRF1	SE_00_02200223	GNAT1
IRF1	SE_00_02200281	CPEB2
IRF1	SE_00_02200374	GPR84
IRF1	SE_00_02200394	TULP2
IRF1	SE_00_02200397	GNAT1
IRF1	SE_00_02200417	IL32
IRF1	SE_00_02200419	ADA
IRF1	SE_00_02200502	SERPINB9
IRF1	SE_00_02200672	RNF19B
IRF1	SE_00_02200713	PTPRE
IRF1	SE_00_02200741	IL32
IRF1	SE_00_02200756	ZDHHC18
IRF1	SE_00_02200898	S1PR2
IRF1	SE_00_02200926	SLC25A47
IRF1	SE_00_02200982	OSM
IRF1	SE_00_02201093	RASSF5
IRF1	SE_00_02201238	ADA
TCF3	SE_00_02100210	ARHGEF17
TCF3	SE_00_02100314	ITPKB
TCF3	SE_00_02100730	SAMD1
TCF3	SE_00_02200079	ITPKB
TCF3	SE_00_02200116	SH3BP2
TCF3	SE_00_02200276	CSK
TCF3	SE_00_02200294	GNG7
TCF3	SE_00_02200298	LZTS2
TCF3	SE_00_02200367	LDB1
TCF3	SE_00_02200787	ANKRD13D
TCF3	SE_00_02200789	CRTC1
TCF3	SE_00_02201029	NOTCH1
TCF3	SE_00_02201096	ST3GAL2
TCF3	SE_00_02100210	ARHGEF17
TCF3	SE_00_02100314	ITPKB
TCF3	SE_00_02100730	SAMD1
TCF3	SE_00_02200079	ITPKB
TCF3	SE_00_02200116	SH3BP2
TCF3	SE_00_02200276	CSK
TCF3	SE_00_02200294	GNG7
TCF3	SE_00_02200298	LZTS2
TCF3	SE_00_02200367	LDB1
TCF3	SE_00_02200787	ANKRD13D
TCF3	SE_00_02200789	CRTC1
TCF3	SE_00_02201029	NOTCH1
TCF3	SE_00_02201096	ST3GAL2
TCF3	SE_00_02100111	MTA1
TCF3	SE_00_02100210	ARHGEF17
TCF3	SE_00_02100314	ITPKB
TCF3	SE_00_02100730	SAMD1
TCF3	SE_00_02200079	ITPKB
TCF3	SE_00_02200116	SH3BP2
TCF3	SE_00_02200125	SLC39A13
TCF3	SE_00_02200276	CSK
TCF3	SE_00_02200294	GNG7
TCF3	SE_00_02200298	LZTS2
TCF3	SE_00_02200367	LDB1
TCF3	SE_00_02200563	MLLT6
TCF3	SE_00_02200789	CRTC1
TCF3	SE_00_02201029	NOTCH1
TCF3	SE_00_02201096	ST3GAL2
TCF3	SE_00_02100133	MEGF8
TCF3	SE_00_02100155	FBXO46
TCF3	SE_00_02100259	PPP1R9B
TCF3	SE_00_02100536	PIAS4
TCF3	SE_00_02100833	LLGL1
TCF3	SE_00_02100943	TECPR1
TCF3	SE_00_02200097	MAPK12
TCF3	SE_00_02200098	MEGF8
TCF3	SE_00_02200125	SLC39A13
TCF3	SE_00_02200139	PIAS4
TCF3	SE_00_02200303	STK11
TCF3	SE_00_02200322	TMEM222
TCF3	SE_00_02200710	FBXO46
TCF3	SE_00_02200755	BTBD2
TCF3	SE_00_02200787	ANKRD13D
TCF3	SE_00_02200789	CRTC1
TCF3	SE_00_02200923	NOTCH1
TCF3	SE_00_02201089	SSBP4
VDR	SE_00_02100005	SORBS2
VDR	SE_00_02100029	SRL
VDR	SE_00_02100087	GRAMD4
VDR	SE_00_02100279	TPM1
VDR	SE_00_02100546	DST
VDR	SE_00_02100927	TSPYL4
VDR	SE_00_02200536	CD44
VDR	SE_00_02200660	POR
VDR	SE_00_02201054	RNH1
VDR	SE_00_02100005	SORBS2
VDR	SE_00_02100029	SRL
VDR	SE_00_02100087	GRAMD4
VDR	SE_00_02100279	TPM1
VDR	SE_00_02100546	DST
VDR	SE_00_02100927	TSPYL4
VDR	SE_00_02200536	CD44
VDR	SE_00_02201054	RNH1
VDR	SE_00_02100005	SORBS2
VDR	SE_00_02100029	SRL
VDR	SE_00_02100279	TPM1
VDR	SE_00_02100362	TAPBP
VDR	SE_00_02100927	TSPYL4
VDR	SE_00_02200035	MYBBP1A
VDR	SE_00_02200078	TAPBP
VDR	SE_00_02200536	CD44
VDR	SE_00_02200660	POR
VDR	SE_00_02200984	ZFYVE27
VDR	SE_00_02201054	RNH1
VDR	SE_00_02100087	GRAMD4
VDR	SE_00_02100142	GDF7
VDR	SE_00_02100159	FPGS
VDR	SE_00_02100213	PTH1R
VDR	SE_00_02100274	VASP
VDR	SE_00_02200035	MYBBP1A
VDR	SE_00_02200038	GDF7
VDR	SE_00_02200244	SLC16A3
VDR	SE_00_02200345	ESPL1
VDR	SE_00_02200536	CD44
VDR	SE_00_02200572	IRAK1
VDR	SE_00_02200573	LSM12
VDR	SE_00_02200814	ERLIN2
VDR	SE_00_02200984	ZFYVE27
VDR	SE_00_02201016	DHDH
FOXJ3	SE_00_02100473	LMO7
FOXJ3	SE_00_02100523	FSD2
FOXJ3	SE_00_02100525	DYRK1A
FOXJ3	SE_00_02100665	SCARB2
FOXJ3	SE_00_02100684	QKI
FOXJ3	SE_00_02100876	GABARAPL1
FOXJ3	SE_00_02200448	ROCK2
FOXJ3	SE_00_02200492	ARHGEF3
FOXJ3	SE_00_02200520	CIRBP
FOXJ3	SE_00_02200633	SBDSP1
FOXJ3	SE_00_02200676	RAB26
FOXJ3	SE_00_02200716	SIN3A
FOXJ3	SE_00_02200797	ATAD2B
FOXJ3	SE_00_02200858	VILL
FOXJ3	SE_00_02200961	LOC100289230
FOXJ3	SE_00_02201210	ZC3H7A
FOXJ3	SE_00_02100473	LMO7
FOXJ3	SE_00_02100523	FSD2
FOXJ3	SE_00_02100525	DYRK1A
FOXJ3	SE_00_02100665	SCARB2
FOXJ3	SE_00_02100684	QKI
FOXJ3	SE_00_02100876	GABARAPL1
FOXJ3	SE_00_02200448	ROCK2
FOXJ3	SE_00_02200492	ARHGEF3
FOXJ3	SE_00_02200520	CIRBP
FOXJ3	SE_00_02200633	SBDSP1
FOXJ3	SE_00_02200716	SIN3A
FOXJ3	SE_00_02200797	ATAD2B
FOXJ3	SE_00_02200858	VILL
FOXJ3	SE_00_02200961	LOC100289230
FOXJ3	SE_00_02201210	ZC3H7A
FOXJ3	SE_00_02100182	QKI
FOXJ3	SE_00_02100473	LMO7
FOXJ3	SE_00_02100523	FSD2
FOXJ3	SE_00_02100525	DYRK1A
FOXJ3	SE_00_02100633	TRIM41
FOXJ3	SE_00_02100665	SCARB2
FOXJ3	SE_00_02100838	VPS13D
FOXJ3	SE_00_02100876	GABARAPL1
FOXJ3	SE_00_02200025	PCBP1
FOXJ3	SE_00_02200492	ARHGEF3
FOXJ3	SE_00_02200529	DSTN
FOXJ3	SE_00_02200619	VPS13D
FOXJ3	SE_00_02200633	SBDSP1
FOXJ3	SE_00_02200716	SIN3A
FOXJ3	SE_00_02200797	ATAD2B
FOXJ3	SE_00_02200858	VILL
FOXJ3	SE_00_02200961	LOC100289230
FOXJ3	SE_00_02201210	ZC3H7A
FOXJ3	SE_00_02100182	QKI
FOXJ3	SE_00_02100468	FAM126B
FOXJ3	SE_00_02100525	DYRK1A
FOXJ3	SE_00_02100557	FAF1
FOXJ3	SE_00_02100768	LOC730668
FOXJ3	SE_00_02200067	VPS13D
FOXJ3	SE_00_02200282	HNRNPA3
FOXJ3	SE_00_02200448	ROCK2
FOXJ3	SE_00_02200450	FAM126B
FOXJ3	SE_00_02200520	CIRBP
FOXJ3	SE_00_02200633	SBDSP1
FOXJ3	SE_00_02200676	RAB26
FOXJ3	SE_00_02200868	CARNS1
FOXJ3	SE_00_02200911	TRIM41
FOXJ3	SE_00_02201131	SARNP
FOXJ3	SE_00_02201134	PYGO2
RARA	SE_00_02100060	ALPK3
RARA	SE_00_02100167	TRIM8
RARA	SE_00_02100234	ANXA11
RARA	SE_00_02100266	BRD2
RARA	SE_00_02100431	MYBPC3
RARA	SE_00_02100455	SLC12A7
RARA	SE_00_02100592	DOHH
RARA	SE_00_02100599	MIR4257
RARA	SE_00_02100792	SLC41A1
RARA	SE_00_02200096	ARMC7
RARA	SE_00_02200110	BCAR1
RARA	SE_00_02200116	SH3BP2
RARA	SE_00_02200141	STK40
RARA	SE_00_02200173	ANXA11
RARA	SE_00_02200239	TRIM8
RARA	SE_00_02200287	BRD2
RARA	SE_00_02200355	ZYX
RARA	SE_00_02200390	VASN
RARA	SE_00_02200428	MIR4257
RARA	SE_00_02200691	CYB5R3
RARA	SE_00_02200840	DOHH
RARA	SE_00_02201045	ATP10A
RARA	SE_00_02201077	ZSWIM4
RARA	SE_00_02100060	ALPK3
RARA	SE_00_02100167	TRIM8
RARA	SE_00_02100234	ANXA11
RARA	SE_00_02100266	BRD2
RARA	SE_00_02100431	MYBPC3
RARA	SE_00_02100455	SLC12A7
RARA	SE_00_02100599	MIR4257
RARA	SE_00_02200096	ARMC7
RARA	SE_00_02200110	BCAR1
RARA	SE_00_02200116	SH3BP2
RARA	SE_00_02200141	STK40
RARA	SE_00_02200173	ANXA11
RARA	SE_00_02200239	TRIM8
RARA	SE_00_02200287	BRD2
RARA	SE_00_02200355	ZYX
RARA	SE_00_02200390	VASN
RARA	SE_00_02200428	MIR4257
RARA	SE_00_02200691	CYB5R3
RARA	SE_00_02201045	ATP10A
RARA	SE_00_02201077	ZSWIM4
RARA	SE_00_02100060	ALPK3
RARA	SE_00_02100079	TP53TG5
RARA	SE_00_02100167	TRIM8
RARA	SE_00_02100234	ANXA11
RARA	SE_00_02100266	BRD2
RARA	SE_00_02100431	MYBPC3
RARA	SE_00_02100441	TTC7A
RARA	SE_00_02100455	SLC12A7
RARA	SE_00_02100599	ADAMTSL4
RARA	SE_00_02200035	MYBBP1A
RARA	SE_00_02200096	ARMC7
RARA	SE_00_02200098	GSK3A
RARA	SE_00_02200110	BCAR1
RARA	SE_00_02200116	SH3BP2
RARA	SE_00_02200141	STK40
RARA	SE_00_02200146	TP53TG5
RARA	SE_00_02200167	TTC7A
RARA	SE_00_02200173	ANXA11
RARA	SE_00_02200239	TRIM8
RARA	SE_00_02200287	BRD2
RARA	SE_00_02200355	ZYX
RARA	SE_00_02200390	VASN
RARA	SE_00_02200428	ADAMTSL4
RARA	SE_00_02200468	HAUS3
RARA	SE_00_02200501	EHBP1L1
RARA	SE_00_02200640	ANXA11
RARA	SE_00_02200691	CYB5R3
RARA	SE_00_02201045	ATP10A
RARA	SE_00_02201077	ZSWIM4
RARA	SE_00_02201113	RIN1
RARA	SE_00_02201149	CTU2
RARA	SE_00_02201167	STK40
RARA	SE_00_02100105	P2RY2
RARA	SE_00_02100159	CDK9
RARA	SE_00_02100159	FPGS
RARA	SE_00_02100234	ANXA11
RARA	SE_00_02100454	TMEM184B
RARA	SE_00_02100592	DOHH
RARA	SE_00_02100599	MIR4257
RARA	SE_00_02100825	VASN
RARA	SE_00_02100863	C8orf58
RARA	SE_00_02200035	MYBBP1A
RARA	SE_00_02200086	VASN
RARA	SE_00_02200101	RELT
RARA	SE_00_02200170	VASP
RARA	SE_00_02200173	ANXA11
RARA	SE_00_02200223	GNAT1
RARA	SE_00_02200227	LRP10
RARA	SE_00_02200288	CTU2
RARA	SE_00_02200339	CLCF1
RARA	SE_00_02200355	ZYX
RARA	SE_00_02200397	GNAT1
RARA	SE_00_02200417	HCFC1R1
RARA	SE_00_02200428	MIR4257
RARA	SE_00_02200501	KCNK7
RARA	SE_00_02200602	CCIN
RARA	SE_00_02200640	ANXA11
RARA	SE_00_02200691	CYB5R3
RARA	SE_00_02200698	CYB5R3
RARA	SE_00_02200840	DOHH
RARA	SE_00_02200879	C8orf58
RARA	SE_00_02201061	KPTN
RARA	SE_00_02201149	CTU2
IRF5	SE_00_02100066	RYR2
IRF5	SE_00_02100139	PPFIBP1
IRF5	SE_00_02100200	RYR2
IRF5	SE_00_02100352	LGALS3
IRF5	SE_00_02100435	MAPK4
IRF5	SE_00_02100539	PLA2G15
IRF5	SE_00_02100942	CALD1
IRF5	SE_00_02200160	ASAP2
IRF5	SE_00_02200257	SLC25A19
IRF5	SE_00_02200259	NKD1
IRF5	SE_00_02200276	CSK
IRF5	SE_00_02200380	HEG1
IRF5	SE_00_02200539	PLA2G15
IRF5	SE_00_02200745	TNFSF13
IRF5	SE_00_02200894	TNFAIP2
IRF5	SE_00_02201073	CIITA
IRF5	SE_00_02100066	RYR2
IRF5	SE_00_02100139	PPFIBP1
IRF5	SE_00_02100200	RYR2
IRF5	SE_00_02100352	LGALS3
IRF5	SE_00_02100435	MAPK4
IRF5	SE_00_02100539	PLA2G15
IRF5	SE_00_02100942	CALD1
IRF5	SE_00_02200109	MACF1
IRF5	SE_00_02200160	ASAP2
IRF5	SE_00_02200257	SLC25A19
IRF5	SE_00_02200259	NKD1
IRF5	SE_00_02200276	CSK
IRF5	SE_00_02200380	HEG1
IRF5	SE_00_02200539	PLA2G15
IRF5	SE_00_02200717	HK2
IRF5	SE_00_02200745	TNFSF13
IRF5	SE_00_02200748	ADCY7
IRF5	SE_00_02200894	TNFAIP2
IRF5	SE_00_02201073	CIITA
IRF5	SE_00_02100066	RYR2
IRF5	SE_00_02100139	PPFIBP1
IRF5	SE_00_02100200	RYR2
IRF5	SE_00_02100352	LGALS3
IRF5	SE_00_02100435	MAPK4
IRF5	SE_00_02100539	PLA2G15
IRF5	SE_00_02100583	PTPN14
IRF5	SE_00_02100942	CALD1
IRF5	SE_00_02200109	MACF1
IRF5	SE_00_02200141	LSM10
IRF5	SE_00_02200160	ASAP2
IRF5	SE_00_02200257	GGA3
IRF5	SE_00_02200257	GRB2
IRF5	SE_00_02200257	SLC25A19
IRF5	SE_00_02200259	NKD1
IRF5	SE_00_02200276	CSK
IRF5	SE_00_02200380	HEG1
IRF5	SE_00_02200539	PLA2G15
IRF5	SE_00_02200717	HK2
IRF5	SE_00_02200745	TNFSF13
IRF5	SE_00_02201073	CIITA
IRF5	SE_00_02201262	CRYAB
IRF5	SE_00_02100022	PFAS
IRF5	SE_00_02100035	COL8A2
IRF5	SE_00_02100133	DEDD2
IRF5	SE_00_02100139	PPFIBP1
IRF5	SE_00_02100375	CLN6
IRF5	SE_00_02100474	HSD17B14
IRF5	SE_00_02100511	ITGB2
IRF5	SE_00_02100549	RGS19
IRF5	SE_00_02200065	CHIT1
IRF5	SE_00_02200098	DEDD2
IRF5	SE_00_02200158	VPS18
IRF5	SE_00_02200160	ASAP2
IRF5	SE_00_02200270	MYL9
IRF5	SE_00_02200394	HSD17B14
IRF5	SE_00_02200689	PFAS
IRF5	SE_00_02200704	CLN6
IRF5	SE_00_02200743	ANGEL1
IRF5	SE_00_02200745	TNFSF13
IRF5	SE_00_02200748	ADCY7
IRF5	SE_00_02200894	TNFAIP2
TAL1	SE_00_02100010	TSPAN9
TAL1	SE_00_02100047	CAV1
TAL1	SE_00_02100066	RYR2
TAL1	SE_00_02100105	FCHSD2
TAL1	SE_00_02100123	PNMT
TAL1	SE_00_02100130	ACACB
TAL1	SE_00_02100136	KCNH2
TAL1	SE_00_02100168	NDRG4
TAL1	SE_00_02100170	SEC14L1
TAL1	SE_00_02100174	AFAP1L1
TAL1	SE_00_02100200	RYR2
TAL1	SE_00_02100254	STARD13
TAL1	SE_00_02100297	CHST3
TAL1	SE_00_02100428	PRKCH
TAL1	SE_00_02100653	PCDH1
TAL1	SE_00_02100685	TINAGL1
TAL1	SE_00_02100686	SLC9A3R2
TAL1	SE_00_02100835	TMEM44
TAL1	SE_00_02200027	GRK5
TAL1	SE_00_02200104	CD82
TAL1	SE_00_02200111	TMEM204
TAL1	SE_00_02200112	TSPAN9
TAL1	SE_00_02200149	PRX
TAL1	SE_00_02200152	PAK4
TAL1	SE_00_02200224	PCDH1
TAL1	SE_00_02200231	SH3BP5
TAL1	SE_00_02200259	NKD1
TAL1	SE_00_02200264	CHST3
TAL1	SE_00_02200290	CDH5
TAL1	SE_00_02200309	F2RL3
TAL1	SE_00_02200446	GRK5
TAL1	SE_00_02200463	ROBO4
TAL1	SE_00_02200498	AFAP1L1
TAL1	SE_00_02200556	PRKCH
TAL1	SE_00_02200818	FXYD6
TAL1	SE_00_02200869	SH3BP4
TAL1	SE_00_02200941	FCHSD2
TAL1	SE_00_02200942	STARD8
TAL1	SE_00_02201115	CAV1
TAL1	SE_00_02100010	TSPAN9
TAL1	SE_00_02100047	CAV1
TAL1	SE_00_02100066	RYR2
TAL1	SE_00_02100105	FCHSD2
TAL1	SE_00_02100123	PNMT
TAL1	SE_00_02100130	ACACB
TAL1	SE_00_02100136	KCNH2
TAL1	SE_00_02100168	NDRG4
TAL1	SE_00_02100170	SEC14L1
TAL1	SE_00_02100174	AFAP1L1
TAL1	SE_00_02100200	RYR2
TAL1	SE_00_02100254	STARD13
TAL1	SE_00_02100297	CHST3
TAL1	SE_00_02100428	PRKCH
TAL1	SE_00_02100653	PCDH1
TAL1	SE_00_02100685	TINAGL1
TAL1	SE_00_02100686	SLC9A3R2
TAL1	SE_00_02100835	TMEM44
TAL1	SE_00_02200027	GRK5
TAL1	SE_00_02200104	CD82
TAL1	SE_00_02200111	TMEM204
TAL1	SE_00_02200112	TSPAN9
TAL1	SE_00_02200149	PRX
TAL1	SE_00_02200152	PAK4
TAL1	SE_00_02200224	PCDH1
TAL1	SE_00_02200231	SH3BP5
TAL1	SE_00_02200259	NKD1
TAL1	SE_00_02200264	CHST3
TAL1	SE_00_02200290	CDH5
TAL1	SE_00_02200309	F2RL3
TAL1	SE_00_02200446	GRK5
TAL1	SE_00_02200463	ROBO4
TAL1	SE_00_02200470	C3orf36
TAL1	SE_00_02200498	AFAP1L1
TAL1	SE_00_02200556	PRKCH
TAL1	SE_00_02200818	FXYD6
TAL1	SE_00_02200869	SH3BP4
TAL1	SE_00_02200941	FCHSD2
TAL1	SE_00_02200942	STARD8
TAL1	SE_00_02201115	CAV1
TAL1	SE_00_02100007	GCOM1
TAL1	SE_00_02100010	TSPAN9
TAL1	SE_00_02100047	CAV1
TAL1	SE_00_02100066	RYR2
TAL1	SE_00_02100105	FCHSD2
TAL1	SE_00_02100123	STARD3
TAL1	SE_00_02100123	TCAP
TAL1	SE_00_02100123	PNMT
TAL1	SE_00_02100130	ACACB
TAL1	SE_00_02100136	KCNH2
TAL1	SE_00_02100168	NDRG4
TAL1	SE_00_02100170	SEC14L1
TAL1	SE_00_02100174	AFAP1L1
TAL1	SE_00_02100198	PRX
TAL1	SE_00_02100200	RYR2
TAL1	SE_00_02100205	CRYAB
TAL1	SE_00_02100254	STARD13
TAL1	SE_00_02100297	CHST3
TAL1	SE_00_02100322	PRKCH
TAL1	SE_00_02100428	PRKCH
TAL1	SE_00_02100676	GFOD1
TAL1	SE_00_02100685	TINAGL1
TAL1	SE_00_02100686	SLC9A3R2
TAL1	SE_00_02100835	TMEM44
TAL1	SE_00_02200027	GRK5
TAL1	SE_00_02200077	BCAS3
TAL1	SE_00_02200104	CD82
TAL1	SE_00_02200111	TMEM204
TAL1	SE_00_02200112	TSPAN9
TAL1	SE_00_02200137	PRKCH
TAL1	SE_00_02200149	PRX
TAL1	SE_00_02200152	PAK4
TAL1	SE_00_02200224	PCDH1
TAL1	SE_00_02200231	SH3BP5
TAL1	SE_00_02200259	NKD1
TAL1	SE_00_02200264	CHST3
TAL1	SE_00_02200290	CDH5
TAL1	SE_00_02200302	SYN3
TAL1	SE_00_02200309	SIN3B
TAL1	SE_00_02200309	F2RL3
TAL1	SE_00_02200353	TIE1
TAL1	SE_00_02200437	GFOD1
TAL1	SE_00_02200446	GRK5
TAL1	SE_00_02200453	PCDHGA1
TAL1	SE_00_02200463	ROBO4
TAL1	SE_00_02200473	SYN3
TAL1	SE_00_02200498	AFAP1L1
TAL1	SE_00_02200556	PRKCH
TAL1	SE_00_02200562	SLC9A3R2
TAL1	SE_00_02200807	IP6K3
TAL1	SE_00_02200818	FXYD6
TAL1	SE_00_02200869	SH3BP4
TAL1	SE_00_02200917	CPNE2
TAL1	SE_00_02200941	FCHSD2
TAL1	SE_00_02200942	STARD8
TAL1	SE_00_02201115	CAV1
TAL1	SE_00_02201262	CRYAB
TAL1	SE_00_02100007	GCOM1
TAL1	SE_00_02100080	AFAP1L1
TAL1	SE_00_02100123	STARD3
TAL1	SE_00_02100170	SEC14L1
TAL1	SE_00_02100174	GRPEL2
TAL1	SE_00_02100198	PRX
TAL1	SE_00_02100210	P2RY6
TAL1	SE_00_02100254	STARD13
TAL1	SE_00_02100265	NDRG4
TAL1	SE_00_02100269	PTH1R
TAL1	SE_00_02100653	PCDH1
TAL1	SE_00_02100732	TINAGL1
TAL1	SE_00_02100835	TMEM44
TAL1	SE_00_02200101	P2RY6
TAL1	SE_00_02200104	CD82
TAL1	SE_00_02200116	ADD1
TAL1	SE_00_02200149	PRX
TAL1	SE_00_02200152	PAK4
TAL1	SE_00_02200270	MYL9
TAL1	SE_00_02200470	C3orf36
TAL1	SE_00_02200498	GRPEL2
TAL1	SE_00_02200818	FXYD6
TAL1	SE_00_02200827	RASL10B
IRF8	SE_00_02100073	SLC8A1
IRF8	SE_00_02100158	CACNB2
IRF8	SE_00_02100564	SYNPO2L
IRF8	SE_00_02100632	SH2B3
IRF8	SE_00_02100865	DST
IRF8	SE_00_02200602	GLIPR2
IRF8	SE_00_02200777	CCRL2
IRF8	SE_00_02200884	SH2B3
IRF8	SE_00_02201046	SNX20
IRF8	SE_00_02201059	CLN8
IRF8	SE_00_02100073	SLC8A1
IRF8	SE_00_02100158	CACNB2
IRF8	SE_00_02100564	SYNPO2L
IRF8	SE_00_02100632	SH2B3
IRF8	SE_00_02100865	DST
IRF8	SE_00_02200602	GLIPR2
IRF8	SE_00_02200777	CCRL2
IRF8	SE_00_02200884	SH2B3
IRF8	SE_00_02201046	SNX20
IRF8	SE_00_02201059	CLN8
IRF8	SE_00_02100007	GCOM1
IRF8	SE_00_02100036	RASSF4
IRF8	SE_00_02100073	SLC8A1
IRF8	SE_00_02100158	CACNB2
IRF8	SE_00_02100205	DIXDC1
IRF8	SE_00_02100564	SYNPO2L
IRF8	SE_00_02100632	SH2B3
IRF8	SE_00_02200078	TAPBP
IRF8	SE_00_02200083	RASSF4
IRF8	SE_00_02200316	ATG7
IRF8	SE_00_02200574	RIPK3
IRF8	SE_00_02200601	CIAO1
IRF8	SE_00_02200602	GLIPR2
IRF8	SE_00_02200777	CCRL2
IRF8	SE_00_02200835	ARHGAP30
IRF8	SE_00_02200884	SH2B3
IRF8	SE_00_02200945	CD4
IRF8	SE_00_02201046	SNX20
IRF8	SE_00_02201059	CLN8
IRF8	SE_00_02100007	GCOM1
IRF8	SE_00_02100013	MYOZ3
IRF8	SE_00_02100053	GDF15
IRF8	SE_00_02100166	TBXAS1
IRF8	SE_00_02100205	DIXDC1
IRF8	SE_00_02100370	MPP1
IRF8	SE_00_02100474	NUCB1
IRF8	SE_00_02100865	DST
IRF8	SE_00_02100946	ITGB2
IRF8	SE_00_02200015	GDF15
IRF8	SE_00_02200065	CHIT1
IRF8	SE_00_02200076	MYOZ3
IRF8	SE_00_02200394	NUCB1
IRF8	SE_00_02200482	ITGB2
IRF8	SE_00_02200572	RENBP
IRF8	SE_00_02200572	IRAK1
IRF8	SE_00_02200835	ARHGAP30
IRF8	SE_00_02201157	RNF114
YBX1	SE_00_02100073	SLC8A1
YBX1	SE_00_02100179	ZNF622
YBX1	SE_00_02100190	RHOQ
YBX1	SE_00_02100235	GLRX
YBX1	SE_00_02100386	SORT1
YBX1	SE_00_02100445	ASAH1
YBX1	SE_00_02100510	LY86
YBX1	SE_00_02100552	PFDN1
YBX1	SE_00_02100566	PRKAR1A
YBX1	SE_00_02100805	CORO1C
YBX1	SE_00_02100926	NAA20
YBX1	SE_00_02200044	CAPZB
YBX1	SE_00_02200109	NDUFS5
YBX1	SE_00_02200261	GLRX
YBX1	SE_00_02200602	GLIPR2
YBX1	SE_00_02200670	PRKAR1A
YBX1	SE_00_02100073	SLC8A1
YBX1	SE_00_02100179	ZNF622
YBX1	SE_00_02100190	RHOQ
YBX1	SE_00_02100235	GLRX
YBX1	SE_00_02100386	SORT1
YBX1	SE_00_02100445	ASAH1
YBX1	SE_00_02100552	PFDN1
YBX1	SE_00_02100566	PRKAR1A
YBX1	SE_00_02100805	CORO1C
YBX1	SE_00_02100926	NAA20
YBX1	SE_00_02200044	CAPZB
YBX1	SE_00_02200602	GLIPR2
YBX1	SE_00_02200670	PRKAR1A
YBX1	SE_00_02100073	SLC8A1
YBX1	SE_00_02100179	ZNF622
YBX1	SE_00_02100190	RHOQ
YBX1	SE_00_02100235	GLRX
YBX1	SE_00_02100362	PFDN6
YBX1	SE_00_02100386	SORT1
YBX1	SE_00_02100393	MAP1LC3B
YBX1	SE_00_02100445	ASAH1
YBX1	SE_00_02100552	PFDN1
YBX1	SE_00_02100566	PRKAR1A
YBX1	SE_00_02100733	MICAL3
YBX1	SE_00_02100805	CORO1C
YBX1	SE_00_02200044	CAPZB
YBX1	SE_00_02200078	PFDN6
YBX1	SE_00_02200261	GLRX
YBX1	SE_00_02200602	GLIPR2
YBX1	SE_00_02200670	PRKAR1A
YBX1	SE_00_02100027	GSTO1
YBX1	SE_00_02100198	BLVRB
YBX1	SE_00_02100235	GLRX
YBX1	SE_00_02100386	PSMA5
YBX1	SE_00_02100641	C3AR1
YBX1	SE_00_02100926	NAA20
YBX1	SE_00_02100944	DCTN2
YBX1	SE_00_02200041	GSTO1
YBX1	SE_00_02200057	SETD3
YBX1	SE_00_02200065	CHIT1
YBX1	SE_00_02200149	BLVRB
YBX1	SE_00_02200261	GLRX
YBX1	SE_00_02200575	MIR3619
YBX1	SE_00_02200602	CLTA
YBX1	SE_00_02200718	SLC35B1
YBX1	SE_00_02200738	DCTN2
YBX1	SE_00_02201009	RAB34
YBX1	SE_00_02201177	C3AR1
ZEB1	SE_00_02100006	LPP
ZEB1	SE_00_02100032	JPH2
ZEB1	SE_00_02100066	RYR2
ZEB1	SE_00_02100147	TMOD1
ZEB1	SE_00_02100174	AFAP1L1
ZEB1	SE_00_02100196	PALMD
ZEB1	SE_00_02100279	TPM1
ZEB1	SE_00_02100413	ACTN2
ZEB1	SE_00_02100469	WDR81
ZEB1	SE_00_02100942	CALD1
ZEB1	SE_00_02200071	LPCAT1
ZEB1	SE_00_02200293	TMEM105
ZEB1	SE_00_02200448	ROCK2
ZEB1	SE_00_02200469	JAG1
ZEB1	SE_00_02200974	KCNJ15
ZEB1	SE_00_02200992	SLC34A2
ZEB1	SE_00_02100006	LPP
ZEB1	SE_00_02100032	JPH2
ZEB1	SE_00_02100066	RYR2
ZEB1	SE_00_02100147	TMOD1
ZEB1	SE_00_02100174	AFAP1L1
ZEB1	SE_00_02100196	PALMD
ZEB1	SE_00_02100279	TPM1
ZEB1	SE_00_02100413	ACTN2
ZEB1	SE_00_02100469	WDR81
ZEB1	SE_00_02100942	CALD1
ZEB1	SE_00_02200071	LPCAT1
ZEB1	SE_00_02200293	TMEM105
ZEB1	SE_00_02200448	ROCK2
ZEB1	SE_00_02200469	JAG1
ZEB1	SE_00_02200974	KCNJ15
ZEB1	SE_00_02200992	SLC34A2
ZEB1	SE_00_02100006	LPP
ZEB1	SE_00_02100032	JPH2
ZEB1	SE_00_02100066	RYR2
ZEB1	SE_00_02100082	STK11IP
ZEB1	SE_00_02100113	IGFBP7
ZEB1	SE_00_02100147	TMOD1
ZEB1	SE_00_02100174	AFAP1L1
ZEB1	SE_00_02100196	PALMD
ZEB1	SE_00_02100279	TPM1
ZEB1	SE_00_02100413	ACTN2
ZEB1	SE_00_02100469	WDR81
ZEB1	SE_00_02100942	CALD1
ZEB1	SE_00_02200052	SCAMP4
ZEB1	SE_00_02200071	LPCAT1
ZEB1	SE_00_02200293	TMEM105
ZEB1	SE_00_02200319	CRIP2
ZEB1	SE_00_02200353	TIE1
ZEB1	SE_00_02200469	JAG1
ZEB1	SE_00_02200868	TMEM134
ZEB1	SE_00_02200974	KCNJ15
ZEB1	SE_00_02200992	SLC34A2
ZEB1	SE_00_02201179	WDR81
ZEB1	SE_00_02100136	ABCB8
ZEB1	SE_00_02100159	PIP5KL1
ZEB1	SE_00_02100174	GRPEL2
ZEB1	SE_00_02100344	SCAMP4
ZEB1	SE_00_02100389	FAM126B
ZEB1	SE_00_02100397	COL4A2
ZEB1	SE_00_02100469	WDR81
ZEB1	SE_00_02100773	LIX1L
ZEB1	SE_00_02100899	FBXO3
ZEB1	SE_00_02200175	EGFL8
ZEB1	SE_00_02200448	ROCK2
ZEB1	SE_00_02200767	HLA-E
ZEB1	SE_00_02200868	TMEM134
ZEB1	SE_00_02201179	WDR81
EBF1	SE_00_02100004	ADCY5
EBF1	SE_00_02100006	LPP
EBF1	SE_00_02100038	LDB3
EBF1	SE_00_02100103	ATP11A
EBF1	SE_00_02100120	FBXO32
EBF1	SE_00_02100372	PPP1R12B
EBF1	SE_00_02100586	PLN
EBF1	SE_00_02100601	CASQ2
EBF1	SE_00_02100942	CALD1
EBF1	SE_00_02200452	CACNA2D2
EBF1	SE_00_02200558	CYB5A
EBF1	SE_00_02200817	TMPRSS2
EBF1	SE_00_02201113	CD248
EBF1	SE_00_02201236	COL6A2
EBF1	SE_00_02100004	ADCY5
EBF1	SE_00_02100006	LPP
EBF1	SE_00_02100038	LDB3
EBF1	SE_00_02100103	ATP11A
EBF1	SE_00_02100120	FBXO32
EBF1	SE_00_02100372	PPP1R12B
EBF1	SE_00_02100586	PLN
EBF1	SE_00_02100601	CASQ2
EBF1	SE_00_02100942	CALD1
EBF1	SE_00_02200452	CACNA2D2
EBF1	SE_00_02200558	CYB5A
EBF1	SE_00_02200817	TMPRSS2
EBF1	SE_00_02201113	CD248
EBF1	SE_00_02201236	COL6A2
EBF1	SE_00_02100004	ADCY5
EBF1	SE_00_02100006	LPP
EBF1	SE_00_02100038	LDB3
EBF1	SE_00_02100103	ATP11A
EBF1	SE_00_02100120	FBXO32
EBF1	SE_00_02100372	PPP1R12B
EBF1	SE_00_02100451	HRC
EBF1	SE_00_02100586	PLN
EBF1	SE_00_02100601	CASQ2
EBF1	SE_00_02100942	CALD1
EBF1	SE_00_02200452	CACNA2D2
EBF1	SE_00_02200558	CYB5A
EBF1	SE_00_02200803	AGPAT2
EBF1	SE_00_02200817	TMPRSS2
EBF1	SE_00_02200928	PDXK
EBF1	SE_00_02200978	SNCG
EBF1	SE_00_02201113	CD248
EBF1	SE_00_02100064	RAB25
EBF1	SE_00_02100103	ATP11A
EBF1	SE_00_02100142	GDF7
EBF1	SE_00_02100330	FMOD
EBF1	SE_00_02200038	GDF7
EBF1	SE_00_02200065	FMOD
EBF1	SE_00_02200086	SRL
EBF1	SE_00_02200431	ANXA6
EBF1	SE_00_02200511	SNCG
EBF1	SE_00_02200558	CYB5A
EBF1	SE_00_02201039	RAB25
EBF1	SE_00_02201236	COL6A2
STAT5A	SE_00_02100005	SORBS2
STAT5A	SE_00_02100162	GAB1
STAT5A	SE_00_02100246	GPRIN3
STAT5A	SE_00_02100710	BID
STAT5A	SE_00_02100900	EMILIN2
STAT5A	SE_00_02200058	MGAT1
STAT5A	SE_00_02200067	TNFRSF1B
STAT5A	SE_00_02200136	MYOF
STAT5A	SE_00_02200577	STK10
STAT5A	SE_00_02200721	CDC42EP3
STAT5A	SE_00_02200777	CCRL2
STAT5A	SE_00_02200811	LHFPL2
STAT5A	SE_00_02201148	GCOM1
STAT5A	SE_00_02100005	SORBS2
STAT5A	SE_00_02100148	AKAP6
STAT5A	SE_00_02100162	GAB1
STAT5A	SE_00_02100246	GPRIN3
STAT5A	SE_00_02100710	BID
STAT5A	SE_00_02100900	EMILIN2
STAT5A	SE_00_02200058	MGAT1
STAT5A	SE_00_02200067	TNFRSF1B
STAT5A	SE_00_02200136	MYOF
STAT5A	SE_00_02200577	STK10
STAT5A	SE_00_02200721	CDC42EP3
STAT5A	SE_00_02200777	CCRL2
STAT5A	SE_00_02200811	LHFPL2
STAT5A	SE_00_02201148	GCOM1
STAT5A	SE_00_02100005	SORBS2
STAT5A	SE_00_02100007	GCOM1
STAT5A	SE_00_02100148	AKAP6
STAT5A	SE_00_02100162	GAB1
STAT5A	SE_00_02100246	GPRIN3
STAT5A	SE_00_02100900	EMILIN2
STAT5A	SE_00_02200058	MGAT1
STAT5A	SE_00_02200067	TNFRSF1B
STAT5A	SE_00_02200136	MYOF
STAT5A	SE_00_02200316	ATG7
STAT5A	SE_00_02200321	IFT122
STAT5A	SE_00_02200577	STK10
STAT5A	SE_00_02200721	CDC42EP3
STAT5A	SE_00_02200777	CCRL2
STAT5A	SE_00_02200811	LHFPL2
STAT5A	SE_00_02201199	BCAS3
STAT5A	SE_00_02100007	GCOM1
STAT5A	SE_00_02100166	TBXAS1
STAT5A	SE_00_02100209	DHX37
STAT5A	SE_00_02100474	NUCB1
STAT5A	SE_00_02200058	MGAT1
STAT5A	SE_00_02200076	MYOZ3
STAT5A	SE_00_02200136	MYOF
STAT5A	SE_00_02200308	MAPKAPK3
STAT5A	SE_00_02200345	ESPL1
STAT5A	SE_00_02200394	NUCB1
STAT5A	SE_00_02200445	PLCB2
STAT5A	SE_00_02200614	FAM47E
STAT5A	SE_00_02200922	IL27
STAT5A	SE_00_02201148	GCOM1
STAT5A	SE_00_02201167	LSM10
ETS1	SE_00_02100172	ATP2B4
ETS1	SE_00_02100222	CBLB
ETS1	SE_00_02100258	HRH2
ETS1	SE_00_02100468	CFLAR
ETS1	SE_00_02100525	DYRK1A
ETS1	SE_00_02100650	AKAP2
ETS1	SE_00_02100793	AKAP2
ETS1	SE_00_02100929	COL4A1
ETS1	SE_00_02200067	TNFRSF1B
ETS1	SE_00_02200231	SH3BP5
ETS1	SE_00_02200450	CFLAR
ETS1	SE_00_02200556	PRKCH
ETS1	SE_00_02200606	KIAA0040
ETS1	SE_00_02100172	ATP2B4
ETS1	SE_00_02100222	CBLB
ETS1	SE_00_02100258	HRH2
ETS1	SE_00_02100468	CFLAR
ETS1	SE_00_02100525	DYRK1A
ETS1	SE_00_02100650	AKAP2
ETS1	SE_00_02100793	AKAP2
ETS1	SE_00_02100929	COL4A1
ETS1	SE_00_02200067	TNFRSF1B
ETS1	SE_00_02200231	SH3BP5
ETS1	SE_00_02200450	CFLAR
ETS1	SE_00_02200486	MIR4266
ETS1	SE_00_02200556	PRKCH
ETS1	SE_00_02200606	KIAA0040
ETS1	SE_00_02100172	ATP2B4
ETS1	SE_00_02100222	CBLB
ETS1	SE_00_02100258	HRH2
ETS1	SE_00_02100468	CFLAR
ETS1	SE_00_02100525	DYRK1A
ETS1	SE_00_02100584	TTC23
ETS1	SE_00_02100650	AKAP2
ETS1	SE_00_02100793	AKAP2
ETS1	SE_00_02200067	TNFRSF1B
ETS1	SE_00_02200231	SH3BP5
ETS1	SE_00_02200450	CFLAR
ETS1	SE_00_02200486	SH3RF3
ETS1	SE_00_02200548	TUBA4A
ETS1	SE_00_02200556	PRKCH
ETS1	SE_00_02200606	KIAA0040
ETS1	SE_00_02100172	ATP2B4
ETS1	SE_00_02100424	PDP2
ETS1	SE_00_02100525	DYRK1A
ETS1	SE_00_02100826	CD93
ETS1	SE_00_02200071	SDHAP3
ETS1	SE_00_02200170	ERCC2
ETS1	SE_00_02200486	MIR4266
ETS1	SE_00_02200606	KIAA0040
ETS1	SE_00_02200848	MAD2L2
ETS1	SE_00_02201238	ADA
BCL6	SE_00_02100059	BCL2L1
BCL6	SE_00_02100074	TACC2
BCL6	SE_00_02100307	TOB2
BCL6	SE_00_02100634	RND3
BCL6	SE_00_02200026	BCL2L1
BCL6	SE_00_02200114	CDC42EP4
BCL6	SE_00_02200147	TACC2
BCL6	SE_00_02200284	APOLD1
BCL6	SE_00_02200324	IL1R2
BCL6	SE_00_02200358	MT2A
BCL6	SE_00_02200369	ESYT2
BCL6	SE_00_02200418	TOB2
BCL6	SE_00_02200487	TACC1
BCL6	SE_00_02200526	NDRG1
BCL6	SE_00_02200932	SLCO4A1
BCL6	SE_00_02201164	PFKFB3
BCL6	SE_00_02100059	BCL2L1
BCL6	SE_00_02100074	TACC2
BCL6	SE_00_02100307	TOB2
BCL6	SE_00_02100634	RND3
BCL6	SE_00_02200026	BCL2L1
BCL6	SE_00_02200114	CDC42EP4
BCL6	SE_00_02200147	TACC2
BCL6	SE_00_02200284	APOLD1
BCL6	SE_00_02200324	IL1R2
BCL6	SE_00_02200358	MT2A
BCL6	SE_00_02200369	ESYT2
BCL6	SE_00_02200418	TOB2
BCL6	SE_00_02200487	TACC1
BCL6	SE_00_02200526	NDRG1
BCL6	SE_00_02200932	SLCO4A1
BCL6	SE_00_02201164	PFKFB3
BCL6	SE_00_02100059	BCL2L1
BCL6	SE_00_02100074	TACC2
BCL6	SE_00_02100307	TOB2
BCL6	SE_00_02100634	RND3
BCL6	SE_00_02200026	BCL2L1
BCL6	SE_00_02200114	CDC42EP4
BCL6	SE_00_02200147	TACC2
BCL6	SE_00_02200174	HIP1R
BCL6	SE_00_02200186	CHRNB1
BCL6	SE_00_02200193	MED26
BCL6	SE_00_02200284	APOLD1
BCL6	SE_00_02200324	IL1R2
BCL6	SE_00_02200358	MT2A
BCL6	SE_00_02200369	ESYT2
BCL6	SE_00_02200418	TOB2
BCL6	SE_00_02200487	TACC1
BCL6	SE_00_02200526	NDRG1
BCL6	SE_00_02200773	SNRNP35
BCL6	SE_00_02200932	SLCO4A1
BCL6	SE_00_02201164	PFKFB3
BCL6	SE_00_02100074	TACC2
BCL6	SE_00_02100102	LOC100131635
BCL6	SE_00_02100580	SPSB1
BCL6	SE_00_02200147	TACC2
BCL6	SE_00_02200197	LOC100131635
BCL6	SE_00_02200284	APOLD1
BCL6	SE_00_02200358	MT1E
BCL6	SE_00_02200358	MT1A
BCL6	SE_00_02200358	MT1M
BCL6	SE_00_02200358	MT1JP
BCL6	SE_00_02200382	SPSB1
BCL6	SE_00_02200487	TACC1
BCL6	SE_00_02200761	PRPS1
BCL6	SE_00_02200773	SNRNP35
BCL6	SE_00_02200853	NIF3L1
BCL6	SE_00_02200915	TMC3
ESRRA	SE_00_02100004	ADCY5
ESRRA	SE_00_02100006	LPP
ESRRA	SE_00_02100053	LSM4
ESRRA	SE_00_02100087	GRAMD4
ESRRA	SE_00_02100142	HS1BP3
ESRRA	SE_00_02100160	PYGB
ESRRA	SE_00_02100319	PIGT
ESRRA	SE_00_02100413	ACTN2
ESRRA	SE_00_02100526	GPRC5C
ESRRA	SE_00_02100571	CD81
ESRRA	SE_00_02100592	DOHH
ESRRA	SE_00_02100610	TXN2
ESRRA	SE_00_02100747	LPP
ESRRA	SE_00_02100892	ALDOA
ESRRA	SE_00_02100930	MYOCD
ESRRA	SE_00_02200015	LSM4
ESRRA	SE_00_02200038	HS1BP3
ESRRA	SE_00_02200099	TUSC2
ESRRA	SE_00_02200127	SFTPB
ESRRA	SE_00_02200222	MALL
ESRRA	SE_00_02200267	GPRC5C
ESRRA	SE_00_02200311	SFTA2
ESRRA	SE_00_02200380	HEG1
ESRRA	SE_00_02200391	S100A6
ESRRA	SE_00_02200410	CD81
ESRRA	SE_00_02200527	RPS6KA1
ESRRA	SE_00_02200534	MVP
ESRRA	SE_00_02200602	GLIPR2
ESRRA	SE_00_02200637	ALDOA
ESRRA	SE_00_02200726	GRAMD4
ESRRA	SE_00_02200840	DOHH
ESRRA	SE_00_02200848	AGTRAP
ESRRA	SE_00_02200878	TMBIM1
ESRRA	SE_00_02200934	LPP
ESRRA	SE_00_02201028	SYNGR2
ESRRA	SE_00_02201036	PNKD
ESRRA	SE_00_02201124	DEDD2
ESRRA	SE_00_02201178	TTLL12
ESRRA	SE_00_02100004	ADCY5
ESRRA	SE_00_02100006	LPP
ESRRA	SE_00_02100053	LSM4
ESRRA	SE_00_02100087	GRAMD4
ESRRA	SE_00_02100142	HS1BP3
ESRRA	SE_00_02100160	PYGB
ESRRA	SE_00_02100319	PIGT
ESRRA	SE_00_02100413	ACTN2
ESRRA	SE_00_02100526	GPRC5C
ESRRA	SE_00_02100571	CD81
ESRRA	SE_00_02100610	TXN2
ESRRA	SE_00_02100747	LPP
ESRRA	SE_00_02100892	ALDOA
ESRRA	SE_00_02100930	MYOCD
ESRRA	SE_00_02200015	LSM4
ESRRA	SE_00_02200038	HS1BP3
ESRRA	SE_00_02200099	TUSC2
ESRRA	SE_00_02200127	SFTPB
ESRRA	SE_00_02200222	MALL
ESRRA	SE_00_02200233	POLR2J
ESRRA	SE_00_02200267	GPRC5C
ESRRA	SE_00_02200311	SFTA2
ESRRA	SE_00_02200380	HEG1
ESRRA	SE_00_02200391	S100A6
ESRRA	SE_00_02200410	CD81
ESRRA	SE_00_02200527	RPS6KA1
ESRRA	SE_00_02200534	MVP
ESRRA	SE_00_02200602	GLIPR2
ESRRA	SE_00_02200637	ALDOA
ESRRA	SE_00_02200726	GRAMD4
ESRRA	SE_00_02200848	AGTRAP
ESRRA	SE_00_02200878	TMBIM1
ESRRA	SE_00_02201010	ITGB6
ESRRA	SE_00_02201028	SYNGR2
ESRRA	SE_00_02201036	PNKD
ESRRA	SE_00_02201124	DEDD2
ESRRA	SE_00_02100004	ADCY5
ESRRA	SE_00_02100006	LPP
ESRRA	SE_00_02100053	LSM4
ESRRA	SE_00_02100142	HS1BP3
ESRRA	SE_00_02100159	AK1
ESRRA	SE_00_02100160	PYGB
ESRRA	SE_00_02100160	ENTPD6
ESRRA	SE_00_02100192	GSS
ESRRA	SE_00_02100319	PIGT
ESRRA	SE_00_02100362	DAXX
ESRRA	SE_00_02100413	ACTN2
ESRRA	SE_00_02100526	GPRC5C
ESRRA	SE_00_02100570	CHPF2
ESRRA	SE_00_02100571	CD81
ESRRA	SE_00_02100610	TXN2
ESRRA	SE_00_02100710	MICAL3
ESRRA	SE_00_02100747	LPP
ESRRA	SE_00_02100892	ALDOA
ESRRA	SE_00_02100930	MYOCD
ESRRA	SE_00_02200015	LSM4
ESRRA	SE_00_02200038	HS1BP3
ESRRA	SE_00_02200078	DAXX
ESRRA	SE_00_02200099	TUSC2
ESRRA	SE_00_02200127	SFTPB
ESRRA	SE_00_02200139	MAP2K2
ESRRA	SE_00_02200144	SLC50A1
ESRRA	SE_00_02200165	S1PR4
ESRRA	SE_00_02200222	MALL
ESRRA	SE_00_02200267	GPRC5C
ESRRA	SE_00_02200273	C7orf50
ESRRA	SE_00_02200311	SFTA2
ESRRA	SE_00_02200346	C2
ESRRA	SE_00_02200380	HEG1
ESRRA	SE_00_02200391	S100A6
ESRRA	SE_00_02200410	CD81
ESRRA	SE_00_02200527	RPS6KA1
ESRRA	SE_00_02200534	MVP
ESRRA	SE_00_02200548	STK16
ESRRA	SE_00_02200602	GLIPR2
ESRRA	SE_00_02200637	ALDOA
ESRRA	SE_00_02200726	GRAMD4
ESRRA	SE_00_02200733	NDUFS8
ESRRA	SE_00_02200848	AGTRAP
ESRRA	SE_00_02200878	TMBIM1
ESRRA	SE_00_02200878	PNKD
ESRRA	SE_00_02201028	SYNGR2
ESRRA	SE_00_02201036	PNKD
ESRRA	SE_00_02201071	ACAA1
ESRRA	SE_00_02201113	BRMS1
ESRRA	SE_00_02201124	DEDD2
ESRRA	SE_00_02100079	PIGT
ESRRA	SE_00_02100087	GRAMD4
ESRRA	SE_00_02100123	PPP1R1B
ESRRA	SE_00_02100129	DDX54
ESRRA	SE_00_02100133	DEDD2
ESRRA	SE_00_02100159	FPGS
ESRRA	SE_00_02100159	ST6GALNAC4
ESRRA	SE_00_02100195	RPLP0
ESRRA	SE_00_02100198	BLVRB
ESRRA	SE_00_02100268	STK11
ESRRA	SE_00_02100290	G6PC3
ESRRA	SE_00_02100300	ST6GALNAC4
ESRRA	SE_00_02100300	DPM2
ESRRA	SE_00_02100305	KIAA2013
ESRRA	SE_00_02100360	SLC35B2
ESRRA	SE_00_02100424	CES2
ESRRA	SE_00_02100512	CES2
ESRRA	SE_00_02100536	MAP2K2
ESRRA	SE_00_02100540	TMEM102
ESRRA	SE_00_02100589	SCYL1
ESRRA	SE_00_02100592	DOHH
ESRRA	SE_00_02100625	TRAF7
ESRRA	SE_00_02100682	CISD3
ESRRA	SE_00_02100697	CLDN7
ESRRA	SE_00_02100697	GABARAP
ESRRA	SE_00_02100697	PHF23
ESRRA	SE_00_02100730	IL27RA
ESRRA	SE_00_02100836	C20orf27
ESRRA	SE_00_02100892	PPP4C
ESRRA	SE_00_02100918	MRPL51
ESRRA	SE_00_02100930	MYOCD
ESRRA	SE_00_02100947	RAB4B
ESRRA	SE_00_02200007	SFTPB
ESRRA	SE_00_02200043	RPLP0
ESRRA	SE_00_02200098	DEDD2
ESRRA	SE_00_02200099	IFRD2
ESRRA	SE_00_02200119	PTGES2
ESRRA	SE_00_02200127	SFTPB
ESRRA	SE_00_02200144	DPM3
ESRRA	SE_00_02200144	SLC50A1
ESRRA	SE_00_02200146	PIGT
ESRRA	SE_00_02200149	BLVRB
ESRRA	SE_00_02200158	VPS18
ESRRA	SE_00_02200165	NCLN
ESRRA	SE_00_02200170	VASP
ESRRA	SE_00_02200175	RNF5
ESRRA	SE_00_02200180	BCKDK
ESRRA	SE_00_02200233	POLR2J
ESRRA	SE_00_02200234	DDX54
ESRRA	SE_00_02200295	ST6GALNAC4
ESRRA	SE_00_02200295	DPM2
ESRRA	SE_00_02200307	NDUFS8
ESRRA	SE_00_02200307	UNC93B1
ESRRA	SE_00_02200346	C2
ESRRA	SE_00_02200518	TRAPPC2L
ESRRA	SE_00_02200527	RPS6KA1
ESRRA	SE_00_02200543	CISD3
ESRRA	SE_00_02200559	RAB4B
ESRRA	SE_00_02200561	SYNGR2
ESRRA	SE_00_02200567	MRPL55
ESRRA	SE_00_02200572	RENBP
ESRRA	SE_00_02200572	IRAK1
ESRRA	SE_00_02200623	STARD10
ESRRA	SE_00_02200637	PPP4C
ESRRA	SE_00_02200638	DBNL
ESRRA	SE_00_02200676	TRAF7
ESRRA	SE_00_02200733	UNC93B1
ESRRA	SE_00_02200840	DOHH
ESRRA	SE_00_02200845	IL27RA
ESRRA	SE_00_02200848	AGTRAP
ESRRA	SE_00_02200878	AAMP
ESRRA	SE_00_02200878	PNKD
ESRRA	SE_00_02201010	ITGB6
ESRRA	SE_00_02201036	TMBIM1
ESRRA	SE_00_02201036	AAMP
ESRRA	SE_00_02201071	ACAA1
ESRRA	SE_00_02201086	MRPL51
ESRRA	SE_00_02201089	LSM4
ESRRA	SE_00_02201113	BRMS1
ESRRA	SE_00_02201113	RAB1B
ESRRA	SE_00_02201113	YIF1A
ESRRA	SE_00_02201127	CPT2
ESRRA	SE_00_02201134	FLAD1
ESRRA	SE_00_02201137	IFRD2
ESRRA	SE_00_02201149	CYBA
ESRRA	SE_00_02201149	MVD
MAFK	SE_00_02100487	ANKRD9
MAFK	SE_00_02100685	TINAGL1
MAFK	SE_00_02100834	NDRG1
MAFK	SE_00_02100915	DAPK3
MAFK	SE_00_02200054	SHB
MAFK	SE_00_02200114	CDC42EP4
MAFK	SE_00_02200153	IL6R
MAFK	SE_00_02200174	VPS37B
MAFK	SE_00_02200215	IL4R
MAFK	SE_00_02200526	NDRG1
MAFK	SE_00_02200912	MYH9
MAFK	SE_00_02201051	DUSP8
MAFK	SE_00_02100487	ANKRD9
MAFK	SE_00_02100685	TINAGL1
MAFK	SE_00_02100834	NDRG1
MAFK	SE_00_02100915	DAPK3
MAFK	SE_00_02200054	SHB
MAFK	SE_00_02200114	CDC42EP4
MAFK	SE_00_02200153	IL6R
MAFK	SE_00_02200174	VPS37B
MAFK	SE_00_02200215	IL4R
MAFK	SE_00_02200526	NDRG1
MAFK	SE_00_02200912	MYH9
MAFK	SE_00_02201051	DUSP8
MAFK	SE_00_02100039	MIR27A
MAFK	SE_00_02100098	IQCJ-SCHIP1
MAFK	SE_00_02100487	ANKRD9
MAFK	SE_00_02100685	TINAGL1
MAFK	SE_00_02100834	NDRG1
MAFK	SE_00_02100915	DAPK3
MAFK	SE_00_02200005	MIR27A
MAFK	SE_00_02200054	SHB
MAFK	SE_00_02200114	CDC42EP4
MAFK	SE_00_02200153	IL6R
MAFK	SE_00_02200174	HIP1R
MAFK	SE_00_02200174	VPS37B
MAFK	SE_00_02200194	LMCD1
MAFK	SE_00_02200215	IL4R
MAFK	SE_00_02200417	MMP25
MAFK	SE_00_02200526	NDRG1
MAFK	SE_00_02200912	MYH9
MAFK	SE_00_02200999	NXN
MAFK	SE_00_02201051	DUSP8
MAFK	SE_00_02100039	ZSWIM4
MAFK	SE_00_02100299	CELP
MAFK	SE_00_02100438	NUMBL
MAFK	SE_00_02100663	MIR4257
MAFK	SE_00_02200005	ZSWIM4
MAFK	SE_00_02200036	CELP
MAFK	SE_00_02200056	THBD
MAFK	SE_00_02200066	PCYOX1L
MAFK	SE_00_02200108	SNORD83A
MAFK	SE_00_02200153	IL6R
MAFK	SE_00_02200263	NUMBL
MAFK	SE_00_02200417	TNFRSF12A
MAFK	SE_00_02200417	HCFC1R1
MAFK	SE_00_02200484	FAM166A
HMGA1	SE_00_02200521	EEF2K
HMGA1	SE_00_02200531	KCNK5
HMGA1	SE_00_02200534	MVP
HMGA1	SE_00_02200536	CD44
HMGA1	SE_00_02200621	SERP2
HMGA1	SE_00_02200811	LHFPL2
HMGA1	SE_00_02200833	NADK
HMGA1	SE_00_02200521	EEF2K
HMGA1	SE_00_02200531	KCNK5
HMGA1	SE_00_02200534	MVP
HMGA1	SE_00_02200536	CD44
HMGA1	SE_00_02200621	SERP2
HMGA1	SE_00_02200811	LHFPL2
HMGA1	SE_00_02200833	NADK
HMGA1	SE_00_02200521	EEF2K
HMGA1	SE_00_02200531	KCNK5
HMGA1	SE_00_02200534	MVP
HMGA1	SE_00_02200536	CD44
HMGA1	SE_00_02200549	MYO1G
HMGA1	SE_00_02200811	LHFPL2
HMGA1	SE_00_02200833	NADK
HMGA1	SE_00_02201016	BAX
HMGA1	SE_00_02201253	PITPNM1
HMGA1	SE_00_02100217	MORN4
HMGA1	SE_00_02100217	PI4K2A
HMGA1	SE_00_02100566	FAM20A
HMGA1	SE_00_02100672	ARHGEF37
HMGA1	SE_00_02200180	BCKDK
HMGA1	SE_00_02200244	SLC16A3
HMGA1	SE_00_02200311	MUC21
HMGA1	SE_00_02200536	CD44
HMGA1	SE_00_02201016	DHDH
HMGA1	SE_00_02201030	TOMM40
HMGA1	SE_00_02201147	KLHL33
HMGA1	SE_00_02201190	PLIN3
MAZ	SE_00_02100087	GRAMD4
MAZ	SE_00_02100142	HS1BP3
MAZ	SE_00_02100167	TRIM8
MAZ	SE_00_02100338	TUSC2
MAZ	SE_00_02100509	GPR137
MAZ	SE_00_02100571	CD81
MAZ	SE_00_02100730	SAMD1
MAZ	SE_00_02100745	JOSD2
MAZ	SE_00_02200038	HS1BP3
MAZ	SE_00_02200096	ARMC7
MAZ	SE_00_02200099	TUSC2
MAZ	SE_00_02200239	TRIM8
MAZ	SE_00_02200289	SH3GL1
MAZ	SE_00_02200410	CD81
MAZ	SE_00_02200501	FAM89B
MAZ	SE_00_02200726	GRAMD4
MAZ	SE_00_02100087	GRAMD4
MAZ	SE_00_02100142	HS1BP3
MAZ	SE_00_02100167	TRIM8
MAZ	SE_00_02100338	TUSC2
MAZ	SE_00_02100509	GPR137
MAZ	SE_00_02100571	CD81
MAZ	SE_00_02100730	SAMD1
MAZ	SE_00_02100745	JOSD2
MAZ	SE_00_02200038	HS1BP3
MAZ	SE_00_02200096	ARMC7
MAZ	SE_00_02200099	TUSC2
MAZ	SE_00_02200239	TRIM8
MAZ	SE_00_02200289	SH3GL1
MAZ	SE_00_02200410	CD81
MAZ	SE_00_02200501	FAM89B
MAZ	SE_00_02200726	GRAMD4
MAZ	SE_00_02100142	HS1BP3
MAZ	SE_00_02100167	TRIM8
MAZ	SE_00_02100338	TUSC2
MAZ	SE_00_02100509	GPR137
MAZ	SE_00_02100570	CHPF2
MAZ	SE_00_02100571	CD81
MAZ	SE_00_02100730	SAMD1
MAZ	SE_00_02100745	JOSD2
MAZ	SE_00_02200038	HS1BP3
MAZ	SE_00_02200096	ARMC7
MAZ	SE_00_02200099	TUSC2
MAZ	SE_00_02200139	MAP2K2
MAZ	SE_00_02200239	TRIM8
MAZ	SE_00_02200289	SH3GL1
MAZ	SE_00_02200356	SLC35A4
MAZ	SE_00_02200410	CD81
MAZ	SE_00_02200457	POLD1
MAZ	SE_00_02200501	FAM89B
MAZ	SE_00_02200726	GRAMD4
MAZ	SE_00_02201113	BRMS1
MAZ	SE_00_02100022	PFAS
MAZ	SE_00_02100087	GRAMD4
MAZ	SE_00_02100159	ST6GALNAC4
MAZ	SE_00_02100187	SCYL1
MAZ	SE_00_02100268	STK11
MAZ	SE_00_02100300	ST6GALNAC4
MAZ	SE_00_02100300	DPM2
MAZ	SE_00_02100305	KIAA2013
MAZ	SE_00_02100335	PSKH1
MAZ	SE_00_02100509	NUDT22
MAZ	SE_00_02100512	CES2
MAZ	SE_00_02100536	MAP2K2
MAZ	SE_00_02100589	SCYL1
MAZ	SE_00_02100707	MGAT4B
MAZ	SE_00_02100785	LMF2
MAZ	SE_00_02100795	RNF167
MAZ	SE_00_02100856	SLC38A10
MAZ	SE_00_02100915	EEF2
MAZ	SE_00_02200018	PFAS
MAZ	SE_00_02200097	PPP6R2
MAZ	SE_00_02200105	LMF2
MAZ	SE_00_02200158	VPS18
MAZ	SE_00_02200202	SCYL1
MAZ	SE_00_02200253	DNAJC5
MAZ	SE_00_02200293	SLC38A10
MAZ	SE_00_02200303	STK11
MAZ	SE_00_02200345	MFSD5
MAZ	SE_00_02200501	SCYL1
MAZ	SE_00_02200689	PFAS
MAZ	SE_00_02200751	MGAT4B
MAZ	SE_00_02200755	BTBD2
MAZ	SE_00_02200882	BTBD2
MAZ	SE_00_02201032	MOSPD3
MAZ	SE_00_02201036	TMBIM1
MAZ	SE_00_02201113	BRMS1
MAZ	SE_00_02201254	TRAPPC1
SPI1	SE_00_02100029	SRL
SPI1	SE_00_02100050	PIK3R1
SPI1	SE_00_02100086	MRAS
SPI1	SE_00_02100094	IRS1
SPI1	SE_00_02100103	ATP11A
SPI1	SE_00_02100158	CACNB2
SPI1	SE_00_02100196	PALMD
SPI1	SE_00_02100201	MGAT1
SPI1	SE_00_02100231	WBP2
SPI1	SE_00_02100235	GLRX
SPI1	SE_00_02100246	GPRIN3
SPI1	SE_00_02100352	LGALS3
SPI1	SE_00_02100354	PLCXD3
SPI1	SE_00_02100404	FGR
SPI1	SE_00_02100504	ITPK1
SPI1	SE_00_02100506	OPA3
SPI1	SE_00_02100539	PLA2G15
SPI1	SE_00_02100581	DNAJB12
SPI1	SE_00_02100594	MYOCD
SPI1	SE_00_02100703	TMEM127
SPI1	SE_00_02100728	RAPGEF1
SPI1	SE_00_02100741	ARHGEF10L
SPI1	SE_00_02100749	PDE7A
SPI1	SE_00_02100848	TNFRSF19
SPI1	SE_00_02100877	MAPKAP1
SPI1	SE_00_02100900	EMILIN2
SPI1	SE_00_02100943	BRI3
SPI1	SE_00_02200008	ATP11A
SPI1	SE_00_02200058	MGAT1
SPI1	SE_00_02200071	LPCAT1
SPI1	SE_00_02200075	DNAJB12
SPI1	SE_00_02200097	PLXNB2
SPI1	SE_00_02200192	PRKCD
SPI1	SE_00_02200204	LGALS3
SPI1	SE_00_02200291	RAPGEF1
SPI1	SE_00_02200299	SLCO2B1
SPI1	SE_00_02200300	LGALS9
SPI1	SE_00_02200317	MYO9B
SPI1	SE_00_02200339	POLD4
SPI1	SE_00_02200371	TNNI2
SPI1	SE_00_02200422	RIN3
SPI1	SE_00_02200441	PTK2B
SPI1	SE_00_02200522	ANGEL1
SPI1	SE_00_02200527	RPS6KA1
SPI1	SE_00_02200534	MVP
SPI1	SE_00_02200539	PLA2G15
SPI1	SE_00_02200544	CYP1B1
SPI1	SE_00_02200561	TMC6
SPI1	SE_00_02200569	BRI3
SPI1	SE_00_02200585	FGR
SPI1	SE_00_02200586	SLC6A6
SPI1	SE_00_02200601	TMEM127
SPI1	SE_00_02200602	GLIPR2
SPI1	SE_00_02200660	POR
SPI1	SE_00_02200665	ITPK1
SPI1	SE_00_02200733	TCIRG1
SPI1	SE_00_02200751	SQSTM1
SPI1	SE_00_02200816	PRAM1
SPI1	SE_00_02200833	NADK
SPI1	SE_00_02200894	TNFAIP2
SPI1	SE_00_02200939	PTPRJ
SPI1	SE_00_02201016	FTL
SPI1	SE_00_02201054	RNH1
SPI1	SE_00_02201124	DEDD2
SPI1	SE_00_02201200	ARRB2
SPI1	SE_00_02201215	RHOG
SPI1	SE_00_02201219	ARL8A
SPI1	SE_00_02100029	SRL
SPI1	SE_00_02100050	PIK3R1
SPI1	SE_00_02100086	MRAS
SPI1	SE_00_02100094	IRS1
SPI1	SE_00_02100103	ATP11A
SPI1	SE_00_02100148	AKAP6
SPI1	SE_00_02100158	CACNB2
SPI1	SE_00_02100196	PALMD
SPI1	SE_00_02100201	MGAT1
SPI1	SE_00_02100231	WBP2
SPI1	SE_00_02100235	GLRX
SPI1	SE_00_02100246	GPRIN3
SPI1	SE_00_02100352	LGALS3
SPI1	SE_00_02100354	PLCXD3
SPI1	SE_00_02100404	FGR
SPI1	SE_00_02100506	OPA3
SPI1	SE_00_02100539	PLA2G15
SPI1	SE_00_02100581	DNAJB12
SPI1	SE_00_02100594	MYOCD
SPI1	SE_00_02100703	TMEM127
SPI1	SE_00_02100728	RAPGEF1
SPI1	SE_00_02100741	ARHGEF10L
SPI1	SE_00_02100749	PDE7A
SPI1	SE_00_02100848	TNFRSF19
SPI1	SE_00_02100877	MAPKAP1
SPI1	SE_00_02100900	EMILIN2
SPI1	SE_00_02100943	BRI3
SPI1	SE_00_02200008	ATP11A
SPI1	SE_00_02200058	MGAT1
SPI1	SE_00_02200071	LPCAT1
SPI1	SE_00_02200075	DNAJB12
SPI1	SE_00_02200097	PLXNB2
SPI1	SE_00_02200192	PRKCD
SPI1	SE_00_02200204	LGALS3
SPI1	SE_00_02200291	RAPGEF1
SPI1	SE_00_02200299	SLCO2B1
SPI1	SE_00_02200300	LGALS9
SPI1	SE_00_02200317	MYO9B
SPI1	SE_00_02200339	POLD4
SPI1	SE_00_02200371	TNNI2
SPI1	SE_00_02200422	RIN3
SPI1	SE_00_02200441	PTK2B
SPI1	SE_00_02200527	RPS6KA1
SPI1	SE_00_02200534	MVP
SPI1	SE_00_02200539	PLA2G15
SPI1	SE_00_02200544	CYP1B1
SPI1	SE_00_02200561	TMC6
SPI1	SE_00_02200569	BRI3
SPI1	SE_00_02200585	FGR
SPI1	SE_00_02200586	SLC6A6
SPI1	SE_00_02200601	TMEM127
SPI1	SE_00_02200602	GLIPR2
SPI1	SE_00_02200717	HK2
SPI1	SE_00_02200733	TCIRG1
SPI1	SE_00_02200751	SQSTM1
SPI1	SE_00_02200816	PRAM1
SPI1	SE_00_02200833	NADK
SPI1	SE_00_02200894	TNFAIP2
SPI1	SE_00_02200939	PTPRJ
SPI1	SE_00_02201016	FTL
SPI1	SE_00_02201054	RNH1
SPI1	SE_00_02201124	DEDD2
SPI1	SE_00_02201200	ARRB2
SPI1	SE_00_02201215	RHOG
SPI1	SE_00_02201219	ARL8A
SPI1	SE_00_02100029	SRL
SPI1	SE_00_02100050	PIK3R1
SPI1	SE_00_02100083	PCBP1
SPI1	SE_00_02100086	MRAS
SPI1	SE_00_02100094	IRS1
SPI1	SE_00_02100103	ATP11A
SPI1	SE_00_02100133	GSK3A
SPI1	SE_00_02100148	AKAP6
SPI1	SE_00_02100158	CACNB2
SPI1	SE_00_02100196	PALMD
SPI1	SE_00_02100201	MGAT1
SPI1	SE_00_02100205	DIXDC1
SPI1	SE_00_02100224	GPSM3
SPI1	SE_00_02100231	WBP2
SPI1	SE_00_02100235	GLRX
SPI1	SE_00_02100246	GPRIN3
SPI1	SE_00_02100352	LGALS3
SPI1	SE_00_02100354	PLCXD3
SPI1	SE_00_02100362	TAPBP
SPI1	SE_00_02100404	FGR
SPI1	SE_00_02100504	ITPK1
SPI1	SE_00_02100506	OPA3
SPI1	SE_00_02100539	PLA2G15
SPI1	SE_00_02100581	DNAJB12
SPI1	SE_00_02100594	MYOCD
SPI1	SE_00_02100703	TMEM127
SPI1	SE_00_02100728	RAPGEF1
SPI1	SE_00_02100741	ARHGEF10L
SPI1	SE_00_02100749	PDE7A
SPI1	SE_00_02100848	TNFRSF19
SPI1	SE_00_02100877	MAPKAP1
SPI1	SE_00_02100900	EMILIN2
SPI1	SE_00_02100943	BRI3
SPI1	SE_00_02200008	ATP11A
SPI1	SE_00_02200025	PCBP1
SPI1	SE_00_02200058	MGAT1
SPI1	SE_00_02200071	LPCAT1
SPI1	SE_00_02200075	DNAJB12
SPI1	SE_00_02200078	TAPBP
SPI1	SE_00_02200097	PLXNB2
SPI1	SE_00_02200098	GSK3A
SPI1	SE_00_02200141	LSM10
SPI1	SE_00_02200167	TTC7A
SPI1	SE_00_02200180	PRSS36
SPI1	SE_00_02200192	PRKCD
SPI1	SE_00_02200204	LGALS3
SPI1	SE_00_02200227	SLC7A7
SPI1	SE_00_02200235	HNRNPUL1
SPI1	SE_00_02200235	TGFB1
SPI1	SE_00_02200253	TPD52L2
SPI1	SE_00_02200257	GRB2
SPI1	SE_00_02200257	MIF4GD
SPI1	SE_00_02200291	RAPGEF1
SPI1	SE_00_02200299	SLCO2B1
SPI1	SE_00_02200316	ATG7
SPI1	SE_00_02200317	MYO9B
SPI1	SE_00_02200330	CORO1C
SPI1	SE_00_02200339	POLD4
SPI1	SE_00_02200356	SLC35A4
SPI1	SE_00_02200371	TNNI2
SPI1	SE_00_02200371	LSP1
SPI1	SE_00_02200422	RIN3
SPI1	SE_00_02200430	RIN3
SPI1	SE_00_02200441	PTK2B
SPI1	SE_00_02200453	PCDHGA1
SPI1	SE_00_02200501	EHBP1L1
SPI1	SE_00_02200527	RPS6KA1
SPI1	SE_00_02200534	MVP
SPI1	SE_00_02200539	PLA2G15
SPI1	SE_00_02200544	CYP1B1
SPI1	SE_00_02200549	MYO1G
SPI1	SE_00_02200561	TMC6
SPI1	SE_00_02200569	BRI3
SPI1	SE_00_02200574	RIPK3
SPI1	SE_00_02200583	RNASEK
SPI1	SE_00_02200585	FGR
SPI1	SE_00_02200586	SLC6A6
SPI1	SE_00_02200601	TMEM127
SPI1	SE_00_02200602	GLIPR2
SPI1	SE_00_02200650	NAGA
SPI1	SE_00_02200660	POR
SPI1	SE_00_02200665	ITPK1
SPI1	SE_00_02200684	C1orf162
SPI1	SE_00_02200717	HK2
SPI1	SE_00_02200733	TCIRG1
SPI1	SE_00_02200751	SQSTM1
SPI1	SE_00_02200816	MYO1F
SPI1	SE_00_02200816	PRAM1
SPI1	SE_00_02200833	NADK
SPI1	SE_00_02200939	PTPRJ
SPI1	SE_00_02200949	PTPN6
SPI1	SE_00_02200977	CYB5R3
SPI1	SE_00_02201016	BAX
SPI1	SE_00_02201016	FTL
SPI1	SE_00_02201054	RNH1
SPI1	SE_00_02201089	LRRC25
SPI1	SE_00_02201094	TYROBP
SPI1	SE_00_02201124	DEDD2
SPI1	SE_00_02201200	ARRB2
SPI1	SE_00_02201215	RHOG
SPI1	SE_00_02201219	ARL8A
SPI1	SE_00_02201262	DIXDC1
SPI1	SE_00_02100011	SLC22A17
SPI1	SE_00_02100013	MYOZ3
SPI1	SE_00_02100014	FGR
SPI1	SE_00_02100027	GSTO1
SPI1	SE_00_02100035	COL8A2
SPI1	SE_00_02100103	ATP11A
SPI1	SE_00_02100133	DEDD2
SPI1	SE_00_02100159	FPGS
SPI1	SE_00_02100166	TBXAS1
SPI1	SE_00_02100201	MGAT1
SPI1	SE_00_02100205	DIXDC1
SPI1	SE_00_02100235	GLRX
SPI1	SE_00_02100244	SERINC2
SPI1	SE_00_02100274	VASP
SPI1	SE_00_02100290	G6PC3
SPI1	SE_00_02100404	FGR
SPI1	SE_00_02100462	PLCB2
SPI1	SE_00_02100474	NUCB1
SPI1	SE_00_02100474	HSD17B14
SPI1	SE_00_02100549	RGS19
SPI1	SE_00_02100575	AGPAT2
SPI1	SE_00_02100581	DNAJB12
SPI1	SE_00_02100741	ARHGEF10L
SPI1	SE_00_02100843	LSM10
SPI1	SE_00_02100947	RAB4B
SPI1	SE_00_02200008	ATP11A
SPI1	SE_00_02200016	FGR
SPI1	SE_00_02200041	GSTO1
SPI1	SE_00_02200058	MGAT1
SPI1	SE_00_02200075	DNAJB12
SPI1	SE_00_02200076	MYOZ3
SPI1	SE_00_02200086	SRL
SPI1	SE_00_02200098	DEDD2
SPI1	SE_00_02200119	PTGES2
SPI1	SE_00_02200123	NEU1
SPI1	SE_00_02200158	VPS18
SPI1	SE_00_02200165	NCLN
SPI1	SE_00_02200170	VASP
SPI1	SE_00_02200171	AGPAT2
SPI1	SE_00_02200180	BCKDK
SPI1	SE_00_02200181	ITGB2
SPI1	SE_00_02200227	SLC7A7
SPI1	SE_00_02200227	OXA1L
SPI1	SE_00_02200289	MPND
SPI1	SE_00_02200299	SLCO2B1
SPI1	SE_00_02200317	HAUS8
SPI1	SE_00_02200337	TDRD9
SPI1	SE_00_02200371	LSP1
SPI1	SE_00_02200375	RAC2
SPI1	SE_00_02200394	NUCB1
SPI1	SE_00_02200394	HSD17B14
SPI1	SE_00_02200445	PLCB2
SPI1	SE_00_02200505	ARHGAP30
SPI1	SE_00_02200527	RPS6KA1
SPI1	SE_00_02200561	SYNGR2
SPI1	SE_00_02200572	RENBP
SPI1	SE_00_02200572	IRAK1
SPI1	SE_00_02200573	G6PC3
SPI1	SE_00_02200574	RABGGTA
SPI1	SE_00_02200638	DBNL
SPI1	SE_00_02200665	ITPK1
SPI1	SE_00_02200702	GGA1
SPI1	SE_00_02200733	UNC93B1
SPI1	SE_00_02200733	TCIRG1
SPI1	SE_00_02200757	HSD17B14
SPI1	SE_00_02200769	SLC16A6
SPI1	SE_00_02200894	TNFAIP2
SPI1	SE_00_02200898	MRPL4
SPI1	SE_00_02200977	CYB5R3
SPI1	SE_00_02200994	ABHD15
SPI1	SE_00_02201016	DHDH
SPI1	SE_00_02201030	TOMM40
SPI1	SE_00_02201094	TYROBP
SPI1	SE_00_02201124	GSK3A
SPI1	SE_00_02201149	CYBA
SPI1	SE_00_02201167	LSM10
SPI1	SE_00_02201190	PLIN3
SPI1	SE_00_02201200	ZMYND15
SPI1	SE_00_02201200	CXCL16
SPI1	SE_00_02201200	ARRB2
SPI1	SE_00_02201262	DIXDC1
STAT3	SE_00_02100019	MAPKAPK2
STAT3	SE_00_02100060	ALPK3
STAT3	SE_00_02100075	MIR938
STAT3	SE_00_02100079	SDC4
STAT3	SE_00_02100165	MICAL2
STAT3	SE_00_02100190	RHOQ
STAT3	SE_00_02100193	SLC39A14
STAT3	SE_00_02100227	PTP4A3
STAT3	SE_00_02100237	MSN
STAT3	SE_00_02100422	PFDN1
STAT3	SE_00_02100522	RAB20
STAT3	SE_00_02100597	SDCBP2
STAT3	SE_00_02100729	SEMA4B
STAT3	SE_00_02100739	HNRNPF
STAT3	SE_00_02100845	FNDC3B
STAT3	SE_00_02100899	CD59
STAT3	SE_00_02200042	PTPN1
STAT3	SE_00_02200165	GNA15
STAT3	SE_00_02200193	SLC35E1
STAT3	SE_00_02200213	MSN
STAT3	SE_00_02200215	IL4R
STAT3	SE_00_02200237	ST3GAL1
STAT3	SE_00_02200252	RAB20
STAT3	SE_00_02200297	SDCBP2
STAT3	SE_00_02200347	SPSB1
STAT3	SE_00_02200375	C1QTNF6
STAT3	SE_00_02200376	PTP4A2
STAT3	SE_00_02200465	LDLR
STAT3	SE_00_02200502	SERPINB1
STAT3	SE_00_02200590	PTP4A3
STAT3	SE_00_02200627	METRNL
STAT3	SE_00_02200817	TMPRSS2
STAT3	SE_00_02201059	CLN8
STAT3	SE_00_02201155	NDUFS2
STAT3	SE_00_02100019	MAPKAPK2
STAT3	SE_00_02100060	ALPK3
STAT3	SE_00_02100075	MIR938
STAT3	SE_00_02100079	SDC4
STAT3	SE_00_02100165	MICAL2
STAT3	SE_00_02100190	RHOQ
STAT3	SE_00_02100193	SLC39A14
STAT3	SE_00_02100227	PTP4A3
STAT3	SE_00_02100237	MSN
STAT3	SE_00_02100422	PFDN1
STAT3	SE_00_02100522	RAB20
STAT3	SE_00_02100597	SDCBP2
STAT3	SE_00_02100729	SEMA4B
STAT3	SE_00_02100739	HNRNPF
STAT3	SE_00_02100845	FNDC3B
STAT3	SE_00_02100899	CD59
STAT3	SE_00_02200042	PTPN1
[truncated: 789 more rows]

## Sheet: corto_MRAoutput_regulon
TF	NES	pvalue
ADNP	0.722155264267866	0.470199024023393
ADNP2	-1.13661764796868	0.255698159219142
AEBP1	4.48389241548742	7.32936256780514e-06
AEBP2	-6.91923970252617	4.54073984709105e-12
AFF1	-15.0888278007545	1.91819865921501e-51
AFF4	-7.8867551631312	3.10145043539444e-15
AHCTF1	-3.32959931571639	0.000869710410990003
AHDC1	-8.49152500930698	2.03943028320377e-17
AHR	-2.92596124169515	0.00343393716083218
AHRR	-3.40539528288287	0.000660683464501328
AKAP8	-4.53983741609489	5.6297621849495e-06
AKAP8L	1.68662324584067	0.0916758192131244
AKNA	-3.11363841708292	0.00184795806495062
ALX4	-13.4845541181435	1.9282768469427e-41
ANKZF1	-0.748555258829994	0.454125307331171
AR	-15.4758597794467	5.04941159826943e-54
ARHGAP35	-8.77514723745592	1.70680403632156e-18
ARID1B	-8.94109063917996	3.85348145469563e-19
ARID2	-9.79652634707667	1.16524026387959e-22
ARID3A	4.60601628113092	4.10456267463307e-06
ARID3B	-2.85367707483841	0.00432164358384588
ARID4A	-13.2721759249491	3.35689724757056e-40
ARID4B	-0.542594365782447	0.587409119077305
ARID5A	-6.48242565268829	9.02595653874745e-11
ARID5B	-1.16257956714324	0.245000124903242
ARNT	-21.980834310538	4.39314371675379e-107
ARNTL2	13.6766582142899	1.39979458253924e-42
ARX	-6.09404572931888	1.10092188465422e-09
ASCL2	-2.55728285544429	0.0105493398251537
ASH1L	-15.8553516907022	1.29102839004575e-56
ATAD3A	17.5527413143332	5.66771656053404e-69
ATF1	-2.67175004953578	0.00754568305565643
ATF2	-8.1025210057469	5.38318441855428e-16
ATF3	-10.3309922896282	5.10299310890265e-25
ATF4	-3.11590235848732	0.00183382982286428
ATF5	15.2667778490615	1.27310150493894e-52
ATF6	-3.81914957816812	0.000133912546383428
ATF6B	11.3893651323844	4.72419182278968e-30
ATF7	7.71795473090889	1.18211166727522e-14
ATMIN	9.92777136625073	3.15221982127526e-23
ATOH8	-18.8708971377572	1.97909967475807e-79
BACH1	2.9420456816084	0.00326051824922269
BACH2	-15.553247760508	1.51237950183987e-54
BARX2	0.424636287345331	0.671101835839034
BATF	3.23719168244199	0.00120712300303301
BATF2	-0.423150728119572	0.672185292999752
BATF3	5.1176848698084	3.09308831585907e-07
BAZ2A	-4.51557340700381	6.314566755532e-06
BBX	-10.9622560431358	5.80343104583519e-28
BCL11A	9.69996743252822	3.01594885549944e-22
BCL11B	0.17631343854613	0.860047704984384
BCL3	-3.2872639258511	0.00101165971211509
BCL6	-3.24066881139415	0.00119249641347772
BCL6B	-6.42799632374721	1.29296867564486e-10
BCLAF1	-5.686548932512	1.2963225453598e-08
BHLHA15	10.6835562311503	1.21525171377146e-26
BHLHE40	-4.22446668170125	2.39507280665595e-05
BHLHE41	-5.25799948546706	1.45630927197992e-07
BMI1	0.525652632747532	0.599129580243304
BNC1	-1.72686503272754	0.0841919056332113
BNC2	-7.62105094030131	2.51618614195818e-14
BPTF	-18.2678078023019	1.49330194562411e-74
CAMTA1	-12.9292238719928	3.07911390120454e-38
CAMTA2	9.70611103382737	2.8396548475475e-22
CARF	-0.638092743271233	0.523413310093809
CASZ1	-15.7631724992896	5.57620853525436e-56
CBFB	9.74339970358905	1.96855942372176e-22
CBX1	-1.65157358906725	0.0986215077278947
CBX2	6.3973236302335	1.58123956572705e-10
CC2D1A	-4.38287032414611	1.17125835721442e-05
CCDC17	-8.24576430170021	1.64107863846331e-16
CDC5L	-1.00197761574696	0.316354403970875
CEBPA	5.24422494480426	1.56940636013542e-07
CEBPB	-1.74954021475171	0.0801976837289844
CEBPD	-6.45992715575064	1.0475339342343e-10
CEBPG	-3.69903608302445	0.000216419834703433
CEBPZ	9.48370394951752	2.45413713250488e-21
CENPA	20.9392451301778	2.35155382190726e-97
CENPB	0.588663883565051	0.556086770133884
CENPT	-1.06898874670086	0.285074740191737
CENPX	12.2315958465131	2.10756893199709e-34
CERS6	9.26073894371048	2.03022236250145e-20
CGGBP1	1.50456107794927	0.13243695932838
CHCHD3	5.21743778920688	1.81415125261115e-07
CHD7	5.4693650903575	4.51650552591563e-08
CIC	7.01116927721566	2.36334581615117e-12
CLOCK	-13.3863410154281	7.26737362005702e-41
CREB1	3.05552758530752	0.00224664934993186
CREB3	3.26712488124701	0.00108645743074443
CREB3L1	4.12784631495456	3.66176703956583e-05
CREB3L2	11.3072271905504	1.208484101391e-29
CREB3L4	1.45948970642963	0.144430371735066
CREB5	-14.227178786563	6.21384493750041e-46
CREBL2	4.11312470988146	3.90339377356276e-05
CREBZF	-1.34465468221941	0.178736775705043
CREM	-0.304346690755139	0.760863777080301
CSRNP1	-11.5587106827485	6.67027580063148e-31
CSRNP2	-4.08366272576977	4.43313602529251e-05
CSRNP3	-7.55862490812596	4.07352719181057e-14
CTCF	1.23882105806879	0.21541177356967
CUX1	-4.64770461216821	3.35649092427349e-06
CXXC1	3.08638562669181	0.00202605874354099
CXXC4	-2.52947105615727	0.0114234595588799
CXXC5	7.41609183597606	1.20626872146304e-13
DACH1	-20.144439624026	3.01097984416816e-90
DACH2	-3.57556900723714	0.000349466976600564
DBP	4.21915333604455	2.45221459710484e-05
DDIT3	-7.42612936096966	1.11821640399706e-13
DEAF1	11.9416523037208	7.17828699586389e-33
DMRT2	1.459779067334	0.144350803330008
DMRT3	4.03277525630389	5.51219911600566e-05
DMRTA1	7.38762762570994	1.49471639812818e-13
DMTF1	-1.79548696640099	0.0725761475070005
DNTTIP1	6.53297770448702	6.44747450173386e-11
DOT1L	-3.83391683463272	0.000126118797246589
DPF3	1.23449831551152	0.217017274029664
DR1	-9.23235890295781	2.64736311778601e-20
DRAP1	13.8669982705264	1.00390851201388e-43
DZIP1	-10.0449050108161	9.67408385314604e-24
E2F1	12.6827023722271	7.37447829946621e-37
E2F2	18.1440976233729	1.42963759632856e-73
E2F3	10.5706859914452	4.07502841868971e-26
E2F4	11.3179504752927	1.0694291626559e-29
E2F5	12.5200218993057	5.80191384559086e-36
E2F6	3.95906875339056	7.5242575844953e-05
E2F7	20.4790999679893	3.30712538270223e-93
E2F8	-5.11421886773703	3.1504190542036e-07
E4F1	7.42790657774688	1.10329834402365e-13
EBF1	-8.70667284106697	3.12924634754205e-18
EBF2	4.53926446171912	5.64507988339762e-06
EBF3	-0.136880550910091	0.89112521224749
EBF4	-12.9914895303328	1.36739567823095e-38
EEA1	-7.18536825134905	6.702628122752e-13
EGR1	-12.025436256458	2.61204803911927e-33
EGR2	-4.31322054683932	1.6089347295983e-05
EGR3	-7.58187143270418	3.40605719658435e-14
EHF	10.0425606751227	9.9068399510948e-24
ELF1	-6.25835304775388	3.89064262641977e-10
ELF2	-12.1961548145133	3.25851480331345e-34
ELF3	-0.870939298730989	0.383787297669816
ELF4	-2.73221786796169	0.0062909525451415
ELF5	-7.4068730229753	1.29312164955537e-13
ELK1	10.0124217711791	1.34421008530492e-23
ELK3	7.273807182191	3.49494752510725e-13
ELK4	-6.64302756774962	3.07304333690012e-11
EMX1	-4.57050779652887	4.86543819277684e-06
EOMES	-8.07417657539737	6.79335099292879e-16
EP300	2.32884217376494	0.0198674282786756
EPAS1	-23.1015275499157	4.46914996176624e-118
ERF	-7.4283092555412	1.09994551975136e-13
ERG	-19.2466098842107	1.50707961756365e-82
ESR1	8.63258902403289	5.9978628855394e-18
ESR2	-9.17765532975428	4.40579645649507e-20
ESRRA	11.9050291109863	1.11424414483615e-32
ESRRG	-5.95520548021093	2.59745270197801e-09
ETS1	-7.47438595515808	7.75651803037185e-14
ETS2	-8.07104520370091	6.96989041651531e-16
ETV1	-4.86492671583248	1.14499224114372e-06
ETV3	-10.3231108656802	5.53985663216317e-25
ETV5	-15.7548091278435	6.36512505877198e-56
ETV6	12.22934713071	2.166730728098e-34
ETV7	6.45188801461077	1.1046519737447e-10
EZH2	4.74897662428052	2.04448569531782e-06
FAM200B	4.93012477527706	8.21771126882901e-07
FBXL19	10.0945926755576	5.83729044888609e-24
FIZ1	-0.110262168983868	0.912201459053192
FLI1	-15.1883591514436	4.22360255044527e-52
FOS	-12.5146163311633	6.21072453084389e-36
FOSB	-12.0434880564973	2.09889480500935e-33
FOSL1	-1.55828779084118	0.119165041857883
FOSL2	-5.61809043400529	1.93079440527368e-08
FOXA1	10.2847749658757	8.25346457564886e-25
FOXA2	8.02995938350846	9.75049407778452e-16
FOXC1	-0.407215157855465	0.683849969661299
FOXF1	-21.2689586791681	2.20112617436719e-100
FOXF2	-20.0362093776007	2.66291679007121e-89
FOXJ1	-9.35535728162162	8.3317643339961e-21
FOXJ2	2.1937241862949	0.0282552439736387
FOXJ3	-10.931830522889	8.11937813811981e-28
FOXK1	-3.66763513579897	0.000244804175211421
FOXK2	1.9126179108655	0.0557969850366928
FOXL1	-14.4939586139514	1.32293546541765e-47
FOXM1	18.9636863850792	3.40426103353532e-80
FOXN2	-10.3759049784493	3.1917376451671e-25
FOXN3	-12.546205321868	4.1702028404143e-36
FOXO1	-7.27220789743979	3.53658737124446e-13
FOXO3	-10.2779006904964	8.8637181690418e-25
FOXO4	-18.1274830465497	1.93411546490883e-73
FOXO6	5.05070642442818	4.40179140284036e-07
FOXP1	-15.7659040036388	5.34027027465732e-56
FOXP2	-4.68254889525867	2.83329575057613e-06
FOXP4	4.8171505583389	1.4562280968754e-06
FOXQ1	-7.51328272825086	5.76628079957155e-14
FOXS1	2.00463011748759	0.0450026044202677
FUBP1	7.10782643313774	1.17884675526269e-12
GABPA	-2.57490895700408	0.0100266475188729
GABPB1	2.78393501256151	0.00537037932506812
GABPB2	-8.88799212953485	6.22230877971753e-19
GATA2	-16.9306375884469	2.67467122192138e-64
GATA3	-6.71217832600854	1.91740160628498e-11
GATA4	2.19215433184174	0.0283683647347582
GATA6	-18.7500487754258	1.93413563379078e-78
GATAD2A	-1.08713070121674	0.276979051395428
GATAD2B	6.71924111473971	1.82673421373168e-11
GFI1	4.37139714565561	1.23454003572773e-05
GLI1	11.8439992904456	2.31161145535401e-32
GLI2	-5.68743513993276	1.28961557753174e-08
GLI3	-4.92738832418449	8.33360258955929e-07
GLI4	3.0975956898384	0.00195097399146666
GLIS2	-10.6495375819113	1.75233342314434e-26
GLIS3	10.746258455014	6.1714491689478e-27
GLMP	12.0868912702802	1.23886214079094e-33
GLYR1	11.6242748162079	3.10216424048991e-31
GMEB1	-2.26721123117238	0.0233773250660978
GMEB2	-3.77004986350286	0.000163214934461389
GPBP1	-6.27166202649192	3.57214308320685e-10
GPBP1L1	2.70047352103822	0.00692408484884959
GPN1	8.17346252694065	2.99662465257382e-16
GRHL2	3.65265506844211	0.000259542765188849
GTF2B	-3.87596153977063	0.000106204459998843
GTF2I	2.18823394586233	0.0286525656079273
GTF2IRD1	-12.6363641350061	1.33066198799541e-36
GTF2IRD2B	-13.7379939259772	6.01185726147977e-43
GTF3A	15.4101531442697	1.39879961764002e-53
GTF3C2	11.1394834261911	8.05854034673015e-29
GZF1	1.50249753907131	0.132968663023457
HBP1	-6.34688091633132	2.1972407605451e-10
HDX	-13.7979785874129	2.62099419047952e-43
HES2	3.19960057752967	0.00137618161022845
HES4	-10.492426954005	9.35929350285393e-26
HEY1	-14.9442389870111	1.69820082201882e-50
HEY2	-13.2126327747148	7.41836075438382e-40
HEYL	-15.1774492862619	4.98804648027545e-52
HHEX	7.61761982928851	2.58395997666192e-14
HIC1	-7.52465262546024	5.28606726478633e-14
HIC2	-10.9237039531865	8.87990206667747e-28
HIF1A	9.38006554381547	6.5931729902676e-21
HIF3A	-17.1321861570084	8.53850663331478e-66
HINFP	12.8587393784612	7.68192554075336e-38
HIVEP1	4.97626915495576	6.48214979426895e-07
HIVEP2	-0.0922791462347026	0.926476256559513
HIVEP3	-2.98570641911762	0.0028292411877727
HLF	-2.52134299698154	0.0116907833370006
HLX	-0.426040052632425	0.670078660961775
HMBOX1	-16.8645579820349	8.2013333794453e-64
HMG20A	-8.27964743510662	1.23540493771283e-16
HMG20B	13.3883303741348	7.07534187933229e-41
HMGA1	15.0127032007449	6.06257250434068e-51
HMGA2	0.928756494904614	0.353015295312595
HMGN3	11.2769156272198	1.70623789517502e-29
HMGXB3	6.01292661734092	1.82203529900952e-09
HMGXB4	-0.752210092223997	0.451924725413469
HNF1B	-4.60908621148155	4.04442612643875e-06
HNF4G	11.3446966588367	7.87990210726814e-30
HNRNPK	3.55492786991647	0.000378082794499058
HOMEZ	13.0566296882504	5.82500308674926e-39
HOXA2	-10.1672736196589	2.77569228637143e-24
HOXA3	-11.5697384986159	5.86611872684331e-31
HOXA4	-16.2666679291345	1.70169379741154e-59
HOXA5	-14.5642258444605	4.74327381781697e-48
HOXA6	-7.43026351482339	1.0838154273357e-13
HOXB3	-6.68430555423448	2.32022246153649e-11
HOXB4	-10.7880499898408	3.92019199276381e-27
HOXB5	-7.56645495616145	3.83547093397112e-14
HOXC4	2.75242746023192	0.00591552502030078
HOXD1	7.55984193090157	4.03559477781663e-14
HOXD8	-8.06519493445786	7.31191017090929e-16
HSF1	0.605461403660366	0.544872462349208
HSF2	2.67799577198061	0.00740641532412494
HSF4	-6.03565893747522	1.58315317704665e-09
ID3	-8.3440378866974	7.17959727572514e-17
IFI16	3.23187971480297	0.00122978811395551
IKZF1	-1.51625545705488	0.129454770045621
IKZF2	6.84805200449829	7.48623535088578e-12
IKZF3	3.38187008642122	0.000719941835863056
IKZF4	4.1654640580485	3.10719875151003e-05
ILK	-13.3549623155935	1.10814209145642e-40
INSM2	-9.17420482636856	4.5491946757892e-20
IRF1	3.40590674060744	0.00065944701460322
IRF2	-0.225952396809363	0.821238444678374
IRF3	12.2905359272066	1.01828692291296e-34
IRF4	12.7306360529393	3.9957078616042e-37
IRF5	3.10678934912371	0.00189131116697954
IRF6	2.57990803127336	0.00988266307304963
IRF7	1.17343315020862	0.240622149984751
IRF8	-3.84096387396992	0.000122552151212835
IRF9	1.38927839115767	0.164748112164429
IRX1	-0.470840390732094	0.637754718492564
IRX2	-17.9571166605778	4.22175939368523e-72
IRX3	-0.889424459216112	0.37377500460919
IRX5	7.33694738761562	2.18520458733589e-13
JDP2	-12.290607200333	1.0173894826976e-34
JRK	2.59821590682778	0.0093709551705129
JRKL	6.56563348504305	5.18121147850072e-11
JUN	-7.24826369900609	4.22148128147686e-13
JUNB	-8.6230253801286	6.52079959179146e-18
JUND	-11.5503397013359	7.35292308640507e-31
KAT7	-10.4491509941526	1.47842748249127e-25
KCMF1	-3.33896409630007	0.000840914322689292
KDM2A	-0.218750592348402	0.826844336265018
KDM2B	0.393754168357892	0.693762544740431
KDM5B	-0.189560684848893	0.849653397485965
KDM6A	3.66668770009524	0.000245712577232468
KIN	-1.43483818397881	0.151333214165223
KLF10	-8.35698158376605	6.43433402427585e-17
KLF11	-2.32118059253013	0.0202770991669751
KLF12	-12.6195787509092	1.64699918496842e-36
KLF13	-11.7092437112626	1.14294541648678e-31
KLF15	-10.2535624884572	1.14060464904054e-24
KLF16	8.49652949691465	1.95343305923378e-17
KLF2	-10.1289557635882	4.11015214975224e-24
KLF3	-11.9544680045235	6.15263176326813e-33
KLF4	-13.8595542825412	1.11363614213125e-43
KLF5	-1.63353091195173	0.102357384862541
KLF6	-10.0767450374094	7.00068849291903e-24
KLF7	-16.9455507674722	2.07580953642252e-64
KLF8	-15.8742325279701	9.55727650555458e-57
KLF9	-13.6598102369625	1.76442945106499e-42
KMT2A	-8.63888366168421	5.67649426976799e-18
KMT2B	5.56669912958013	2.59610074471724e-08
L3MBTL1	-0.490279279544251	0.623936287243767
L3MBTL3	-14.1480571765336	1.91988382988924e-45
L3MBTL4	-17.0107601992811	6.83451729501265e-65
LBX2	11.6097082509803	3.67868608884492e-31
LCOR	-1.10277165622986	0.270126339791859
LCORL	5.62353930812058	1.87084168035434e-08
LEF1	-2.92600376743612	0.00343346779303315
LHX4	-9.70858541553834	2.77156757849244e-22
LHX6	-11.049413515661	2.20651639934378e-28
LHX9	4.92285386459013	8.52911448792871e-07
LIN54	6.63950473431478	3.14738894011851e-11
LMX1A	-12.9409357194627	2.64389513502274e-38
LMX1B	-13.4072327624086	5.48474243546521e-41
LRRFIP1	-12.1479818222631	5.8799157173204e-34
LYL1	0.542799019428781	0.587268188442691
MAF	-0.778383249942256	0.436343110393651
MAF1	2.77714410467221	0.00548388597043076
MAFA	-4.87502501749934	1.08794666597404e-06
MAFB	-4.10188252538219	4.09802329931161e-05
MAFF	-8.99781292981826	2.30258740491674e-19
MAFG	1.31906037876864	0.187148927749108
MAFK	-9.51941324208462	1.74159614851974e-21
MAX	-7.5931075516724	3.12323098587544e-14
MAZ	13.7899137016819	2.93110353635653e-43
MBD1	3.45716037795175	0.000545899858730854
MBD2	-2.15450023025971	0.0312009639326951
MBD3	9.02581121241537	1.78368870989582e-19
MBD4	10.2164642908914	1.67333324301895e-24
MBD6	2.088298291141	0.0367709355192456
MBNL2	-9.3434252740808	9.32669596030289e-21
MECOM	1.15088029210358	0.249781486637166
MECP2	-9.69223790935018	3.25320869386868e-22
MEF2A	-13.9058047913696	5.84061876949715e-44
MEF2C	-4.46773115603247	7.90535685365931e-06
MEF2D	-14.2406884682505	5.12199479955381e-46
MEIS1	-18.3299387985199	4.77441875162716e-75
MEIS2	-17.2235662937787	1.76753381949175e-66
MEIS3	11.1781359560654	5.21743489146258e-29
MEOX1	5.59106869449929	2.25676268672906e-08
MEOX2	-7.36201045047404	1.81160785180408e-13
MGA	4.51622537269514	6.29516657134769e-06
MITF	-7.74222231996028	9.76939681299247e-15
MIXL1	11.0627611721809	1.90152053600725e-28
MKX	-13.9749105120868	2.21792213879063e-44
MLLT1	-11.9902924966749	3.99492009887966e-33
MLLT10	-7.02936413095461	2.07476874848398e-12
MLX	5.33811204200757	9.39194167988513e-08
MLXIP	0.815802060526756	0.414613354565512
MLXIPL	-1.40047970528829	0.161369716584922
MNT	-2.392538911735	0.0167322537523154
MSANTD1	-9.70281641128882	2.93288827941561e-22
MSANTD3	8.84243359473097	9.36559631369816e-19
MSANTD4	9.28423994363948	1.62865391931066e-20
MSC	8.96235724967977	3.17810270861698e-19
MSX1	-5.08021309325373	3.77011726294784e-07
MSX2	-2.91871380898606	0.00351478747073783
MTERF1	7.6624800117461	1.82376523784789e-14
MTERF3	16.0282552695303	8.11287341216965e-58
MTERF4	-0.29832573504054	0.76545456431739
MTF1	3.07806276492127	0.00208351027271726
MTF2	4.89254037447428	9.95426871592612e-07
MXD1	-11.6759496484292	1.69165936347929e-31
MXD3	-9.42996883242032	4.10210844104952e-21
MXD4	-10.5623383097768	4.45425605923676e-26
MXI1	-14.592444478036	3.137508530674e-48
MYB	-4.58219467624011	4.60121235124391e-06
MYBL1	-19.1967515860103	3.93973729349653e-82
MYBL2	21.1936604642967	1.09263777346808e-99
MYC	-6.01001456846529	1.85506656177035e-09
MYCL	3.1759713576934	0.0014933569500579
MYNN	-4.22635519444202	2.37506990334115e-05
MYPOP	3.46865214655373	0.000523076248827976
MYRF	-22.2490909919336	1.15101899934693e-109
MYSM1	-5.10612647246921	3.28829650170852e-07
MZF1	2.13215607016446	0.032994018485166
NACC2	-13.0206459417673	9.33776374042012e-39
NCOA1	-11.012170025976	3.33863867284404e-28
NCOA3	-15.0602964128142	2.95459359160003e-51
NFAT5	-10.4676740616164	1.21593947718534e-25
NFATC1	-9.73381086961935	2.16333013057984e-22
NFATC2	-7.46436762480991	8.3700612492589e-14
NFATC4	7.74092825498532	9.86935816144123e-15
NFE2	-17.5994673961242	2.4865153225955e-69
NFE2L2	-0.515893116950235	0.605929061678057
NFIA	-16.9915086846529	9.49160854238555e-65
NFIB	-16.5027651183951	3.50469795510334e-61
NFIC	5.67945741420609	1.35122685800525e-08
NFIL3	-6.64853728645599	2.96019996069945e-11
NFIX	2.64522068232231	0.00816376555431451
NFKB1	-1.43357935169114	0.151692339387665
NFKB2	-2.46242761263827	0.0138000026454381
NFX1	-5.96498332453648	2.44659026549947e-09
NFXL1	8.4561254611799	2.76408210105784e-17
NFYB	-16.8631796606739	8.39487790126938e-64
NKRF	6.57437659709243	4.88574303490136e-11
NKX2-1	1.08039204980829	0.279967634614115
NKX3-1	0.806279668236011	0.420081611031585
NME2	12.9350798596107	2.85326449663048e-38
NPAS3	-11.3830527054011	5.07901460893371e-30
NR0B2	-0.211413209674458	0.832564849861441
NR1H2	-1.93574153053168	0.0528993652221559
NR1H3	12.0621806191351	1.67293961655944e-33
NR1I2	-1.48219228604359	0.138289138531965
NR1I3	-8.0769424624271	6.64108617591619e-16
NR2C1	-13.782324201164	3.25617636801119e-43
NR2C2	-6.63453179256115	3.25534182513543e-11
NR2E3	-8.83171034996919	1.0308711123541e-18
NR2F1	-11.5034463864789	1.26751233083028e-30
NR2F2	-8.26073384662144	1.44779584465287e-16
NR2F6	11.8072365806435	3.581395144543e-32
NR3C1	-8.6316969055723	6.04483904957103e-18
NR3C2	-15.8573173493625	1.25125614332314e-56
NR4A1	-9.01682545128637	1.93618569755705e-19
NR4A2	-7.00853829441238	2.4082071410976e-12
NR4A3	-7.68045684104844	1.58522248315682e-14
NR5A2	-7.19667473695724	6.16987059744181e-13
NR6A1	3.36473363927514	0.000766175851498048
OSR1	-13.4489901495577	3.12105522328725e-41
OSR2	-1.33312458362296	0.182490923092597
OTX1	4.9035482949762	9.41207883121508e-07
OVOL1	1.12180374508981	0.26194589353054
OVOL2	-3.76563185903159	0.000166128420740046
PA2G4	10.8757000820122	1.50495993595297e-27
PATZ1	2.32572023769204	0.0200334801404798
PAX1	-1.90462663258879	0.0568286221006743
PAX5	10.2908509329462	7.74885210148473e-25
PAX9	1.96969850262654	0.0488729347072864
PBX1	-13.6122235600098	3.38777488045981e-42
PBX2	-12.1971008503236	3.22088609711946e-34
PBX3	5.6738163285439	1.39650861549449e-08
PBX4	-2.22125619547719	0.0263336139620001
PCGF2	-6.70987328925177	1.94793488966636e-11
PCGF6	6.75536721598247	1.42473938688561e-11
PEG3	-17.9150071686241	9.00575481325299e-72
PGR	-18.4685027806315	3.70210240597357e-76
PHB2	6.66032121921956	2.73229750536067e-11
PHF1	-10.0709666741967	7.42447305971283e-24
PHF20	-9.86622226663435	5.83197781763031e-23
PHF21A	4.96847354965947	6.74820028084744e-07
PHTF2	2.4064336625551	0.0161091293972456
PIN1	11.4375567346255	2.71421736930397e-30
PITX1	-1.31398612258018	0.188850874340159
PKNOX1	-8.64274604825968	5.4877806349656e-18
PKNOX2	-18.8726260512334	1.91539387867725e-79
PLAG1	-11.5425284829886	8.05228875141663e-31
PLAGL2	1.34710288326682	0.177947099678363
PLSCR1	2.33476135877457	0.01955589086544
POGK	-16.1385414623318	1.36734402097265e-58
POU2AF1	12.4590303992168	1.24879664575993e-35
POU2F1	-11.6313674422133	2.85487185969306e-31
POU2F2	0.69625833520036	0.486267060859231
POU2F3	2.5612969180299	0.0104282189358163
POU5F2	-13.0626031844645	5.38542252500112e-39
POU6F1	-16.3315176223863	5.89007483083301e-60
PPARD	2.98537280497896	0.00283232902323603
PPARG	-15.3321572880879	4.66241229757598e-53
PRDM1	-0.95868798968159	0.337715950709238
PRDM16	0.242469801914261	0.808416153385346
PRDM2	1.84141790384605	0.0655603410968876
PRDM4	-5.55441401030035	2.78544589946113e-08
PRDM5	-12.770920453626	2.38319408573072e-37
PRDM6	-13.8185480675977	1.97003338552023e-43
PREB	15.0750587101913	2.36305739208617e-51
PRMT3	12.4235795619454	1.946531068284e-35
PROX2	1.16890042644185	0.242443751694342
PRR12	3.18524363859512	0.00144632185832103
PRRX1	2.15710465655126	0.0309975108783491
PRRX2	6.12957498717555	8.81141378442808e-10
PTTG1	19.0718540363755	4.32688872667074e-81
PURA	-13.7618248901691	4.32470887314226e-43
PURB	-7.42601760260392	1.11916110671891e-13
PURG	-15.8262629126934	2.05043260231457e-56
RAG1	-21.9613617681198	6.74472598148084e-107
RARA	-8.604583217176	7.65945645976725e-18
RARB	-12.7926880582298	1.80133778269296e-37
RARG	-3.95329863588544	7.70811346081189e-05
RBCK1	3.01695561119809	0.00255327197588321
RBPJ	12.7711452938771	2.37631935845244e-37
RBPJL	-9.62652823878937	6.17816198174844e-22
RBSN	-6.4596804448757	1.04924307186978e-10
RCOR1	-5.95354089558371	2.62402247058499e-09
RCOR2	-5.02035501295718	5.15760681889747e-07
REL	0.160577202277103	0.872426411806926
RELA	-4.15846601312806	3.20391890097394e-05
RELB	3.62414985397398	0.00028991348573657
REPIN1	17.3040577312305	4.38394774826455e-67
RERE	-6.26928437422724	3.62711184643174e-10
REST	4.95079207848301	7.39120374495353e-07
REXO4	10.7336260601925	7.0763732175108e-27
RFX1	-3.5901745196083	0.000330456635207608
RFX2	-6.81180190259843	9.6383771305199e-12
RFX3	-9.13653948910806	6.44826853927784e-20
RFX4	-0.403940787367755	0.686256262113314
RFX5	2.87403672168859	0.00405261840324687
RFX7	4.65953707400383	3.16921314151437e-06
RLF	-2.30817680654443	0.020989304624095
RNF2	6.47248014748228	9.64071911553597e-11
RORA	-11.4789959144299	1.68222723242572e-30
RREB1	-1.02308059818878	0.30626973953525
RUNX1	12.2343641487217	2.03693690560405e-34
RUNX2	1.96914341832271	0.0489366241761884
RUNX3	-7.79991757394448	6.19476242776752e-15
RXRA	-1.42440698438928	0.154328693575311
RXRB	5.30363111226281	1.13521600804835e-07
RXRG	-22.2661974381594	7.85946110539272e-110
SAFB	5.14097846665605	2.73311379478668e-07
SAFB2	-3.54578687822165	0.000391442651545224
SCMH1	-7.82308551702371	5.15440633657591e-15
SCML4	-0.160448030803871	0.872528156561226
SETBP1	-11.4643351265448	1.99284164120763e-30
SETDB1	-0.859190648544342	0.390235341817551
SETDB2	7.19714541404324	6.14861808767058e-13
SFPQ	-6.06124694266431	1.35070269123145e-09
SGSM2	0.407953648477156	0.683307704825892
SIM2	-12.2886908279926	1.04179531944435e-34
SIX1	2.48249257986846	0.0130466785039897
SIX4	6.25380725662198	4.00565327935347e-10
SIX5	1.22512364996727	0.220528635666955
SIX6	2.26620226313423	0.0234390021485749
SKI	-10.2356904374779	1.3721293027513e-24
SKIL	-5.75682747894224	8.5709424569244e-09
SKOR1	-9.06607438618032	1.23382224845843e-19
SLC2A4RG	2.89928098631456	0.00374019543507945
SMAD1	11.1597968051011	6.41379979877133e-29
SMAD2	-12.0299741271618	2.47238232888285e-33
SMAD3	-13.6871553160149	1.21160495921809e-42
SMAD4	-16.0650747937271	4.4832332563794e-58
SMAD5	-8.620417804174	6.67102554688277e-18
SMAD9	-21.6342353391518	8.5556053053859e-104
SNAI1	-9.62154195576974	6.48515978054575e-22
SNAI2	-8.29969882037283	1.04375657162715e-16
SNAI3	-1.98992541400105	0.0465991523401072
SNAPC2	9.94926317608406	2.54057245303516e-23
SNAPC4	8.03497084405389	9.36011584307163e-16
SNAPC5	7.03720905195992	1.9612849342228e-12
SON	-8.22799242408623	1.90377119901539e-16
SOX12	1.61584006204977	0.10612889735658
SOX13	-19.2984772465347	5.53153793672169e-83
SOX15	-3.1053249831533	0.00190070066190682
SOX18	0.830606773903047	0.40619580678135
SOX2	-5.72645887391996	1.0254860740867e-08
SOX4	10.793621853	3.68956191283423e-27
SOX6	-2.22654878113771	0.0259774453307494
SOX7	-15.2631137341911	1.3466588317544e-52
SOX9	-7.5993413598306	2.97641703049046e-14
SP100	-6.02815280781878	1.65844212084497e-09
SP140	2.07044451846906	0.0384107365498626
SP140L	-6.41986453119268	1.36395667482019e-10
SP2	5.33322138171128	9.64855605228199e-08
SP3	4.08712364136202	4.36754385149021e-05
SP5	0.902254411118525	0.366921736902983
SP6	-17.5411893832759	6.94583210499503e-69
SP7	-0.617206804311094	0.537098328233398
SPDEF	17.2079214572518	2.31596274050751e-66
SPEN	-3.63529972076719	0.000277657633875156
SPI1	-5.74751141751977	9.05664859198799e-09
SPIB	6.58477984247021	4.55559920436481e-11
SRCAP	7.616007636941	2.61642214501905e-14
SREBF1	8.28826886621797	1.149085972569e-16
SREBF2	2.99510224313381	0.00274352862140466
SRF	-7.06133068048966	1.64915610971215e-12
ST18	7.62927289059283	2.36081430036631e-14
STAT1	1.17519003540182	0.239918695918574
STAT2	4.12745541466356	3.6679951975588e-05
STAT3	7.46210570094431	8.51505296184249e-14
STAT4	-7.60163783838067	2.92406094196016e-14
STAT5A	7.05016359674449	1.7870755688708e-12
STAT5B	-17.3671356228175	1.46351624510904e-67
STAT6	6.41016636779101	1.4536092428908e-10
TAL1	-23.207690377931	3.80781880549381e-119
TBPL1	-4.16655286128607	3.0924021012247e-05
TBX1	10.5502868301402	5.06422570159925e-26
TBX18	-4.31863218491565	1.56999179895367e-05
TBX19	-1.9674150583408	0.0491353797257762
TBX2	-16.5149796126701	2.86257701179108e-61
TBX21	-15.1021701980368	1.56690154179593e-51
TBX3	-23.224528041484	2.57391711057406e-119
TBX4	-19.102100996605	2.42528631716619e-81
TBX5	-16.5640293754957	1.26809931984596e-61
TCF12	-6.36488385111881	1.95437572041377e-10
TCF15	-0.326368093608485	0.744145874666709
TCF21	-17.971387867338	3.26444847133836e-72
TCF23	7.71301950797639	1.22875296877733e-14
TCF24	-5.2054237962055	1.93554364522256e-07
TCF25	3.49269925395319	0.000478164709411652
TCF3	-2.55795826177937	0.0105288728671843
TCF4	-16.4960583399346	3.91637230735304e-61
TCF7	-11.3315775356445	9.15409791542476e-30
TCF7L2	-8.5278386566181	1.49107305173989e-17
TEAD1	-12.8597522850357	7.58192540723375e-38
TEAD2	-16.6298365180254	4.23748866679399e-62
TEAD3	-7.72789400300457	1.09340325493723e-14
TEAD4	-13.262843939196	3.80199116551364e-40
TERF1	-7.55748088342688	4.10950397089994e-14
TET1	-11.4003716906349	4.16337745870399e-30
TET2	-7.91414561984761	2.48956774101987e-15
TET3	-1.72217346269346	0.0850381005298362
TFAM	-5.21820501302842	1.8066542885358e-07
TFAP2A	-2.31219412303621	0.0207669880129382
TFAP2C	11.9109531848449	1.03784012748655e-32
TFAP2E	6.76109172149771	1.36955781448105e-11
TFAP4	5.74277023438227	9.31400697982797e-09
TFCP2	-4.44556704070576	8.76603377838209e-06
TFCP2L1	-6.65024617542643	2.92603200738147e-11
TFDP1	17.6591903463714	8.64711356974331e-70
TFDP2	-15.1888941610013	4.18927405761311e-52
TFE3	-4.91388552244306	8.92888978445819e-07
TFEB	-5.35991956508306	8.32590135647432e-08
TFEC	0.173743322527475	0.862067188826174
TGIF1	-1.21082310267069	0.225963208941597
TGIF2	0.221131321336166	0.824990182967384
THAP1	3.92789563482359	8.56923799557459e-05
THAP11	-3.33316990265411	0.000858624915136312
THAP12	-0.0661044277899695	0.947294685697836
THAP2	5.0498436831301	4.42171740650585e-07
THAP3	2.86470932960149	0.00417392180060288
THAP4	5.31164096207184	1.08642486553534e-07
THAP5	3.33971532946048	0.000838643073242363
THAP6	7.9080130816184	2.61529337548048e-15
THAP7	5.55283979447556	2.81065648195423e-08
THAP8	5.49559186478723	3.89402166410767e-08
THAP9	-1.33629680618412	0.181452280022364
THRA	-15.7858895544727	3.89124601458738e-56
THRB	-12.1268461640839	7.61251154325411e-34
THYN1	9.74089244075044	2.01774458120405e-22
TIGD1	14.2504087945653	4.45664755760243e-46
TIGD2	1.05244335128194	0.292596187997461
TIGD3	-9.19106340197229	3.88976731494487e-20
TIGD4	-2.78456808463546	0.00535990670023631
TIGD5	8.42134760950135	3.72178202513475e-17
TIGD7	-5.54472132755588	2.94422701466436e-08
TMF1	3.64895151537786	0.000263312788861032
TOPORS	-6.04908827758172	1.4566782889407e-09
TOX	-4.79247817138159	1.64733700266338e-06
TOX2	-19.6640122698442	4.38626269796859e-86
TP53	12.047750681514	1.99314901704186e-33
TP73	-2.63698552694536	0.00836464003482023
TRAFD1	6.55171168818418	5.68812815071078e-11
TRERF1	-9.57047044306559	1.06420316178103e-21
TRIM22	2.06295722921361	0.0391166919996572
TRIM24	-6.69238066102377	2.19568795704684e-11
TRIM25	-8.88586073482652	6.34277700490365e-19
TRIM28	9.26577972845026	1.93657134415585e-20
TRPS1	3.56518006961916	0.000363606460103607
TSC22D1	-2.93829869561705	0.00330018899088804
TSC22D2	-7.56946484321189	3.74764865432981e-14
TSC22D4	9.32839415731118	1.07487021322671e-20
TSHZ1	-17.67915840075	6.06954448507928e-70
TSHZ2	6.5114450970557	7.44312336370148e-11
TSHZ3	-2.37581637623178	0.0175101741695795
TTF1	1.58561353559464	0.112827003856247
UBTF	-1.28802461716607	0.197737394064265
USF1	10.7547213239196	5.63039476380369e-27
USF2	-5.55374381337336	2.79615195994579e-08
USF3	-10.8009069638906	3.40820189690031e-27
VDR	14.6513509757127	1.32063465265655e-48
VEZF1	-11.6993658851821	1.28409446080179e-31
WIZ	2.78691990538087	0.00532116290984783
WT1	-3.60193453351357	0.000315857917076083
XPA	-4.34507197030902	1.39230007209732e-05
XRCC5	8.93511274844191	4.06763209995492e-19
YBX1	3.30649980642071	0.000944694157605383
YBX3	-9.98967041253467	1.69143192021647e-23
YY1	-9.42932208784193	4.12747892730038e-21
YY2	2.21249726416588	0.026932325029128
ZBED3	7.00072177266379	2.54647196141544e-12
ZBED4	-2.95519418726454	0.00312472307124266
ZBED5	4.1802674237761	2.91166474872034e-05
ZBED6	-0.195138167583949	0.845284783469464
ZBED9	-0.848775621492263	0.396006157856913
ZBTB1	0.670201525638443	0.50272933145342
ZBTB10	-10.9795934890836	4.79074728720876e-28
ZBTB11	3.04365119952713	0.00233725957027375
ZBTB12	6.61402695851962	3.74003584444479e-11
ZBTB14	3.45472764502964	0.000550848966958594
ZBTB16	-12.4440453980849	1.50675018084056e-35
ZBTB17	-7.52800916954775	5.1519774840712e-14
ZBTB18	5.3140714418534	1.07202557168595e-07
ZBTB2	-4.87372037290172	1.0951597521321e-06
ZBTB20	-18.0856277877838	4.13630293446328e-73
ZBTB21	-6.11528388138133	9.63852263783467e-10
ZBTB22	1.71637498623903	0.0860934317397986
ZBTB24	10.3458552208754	4.36996960126857e-25
ZBTB25	9.88378094163729	4.89503233159737e-23
ZBTB26	-0.494579227264865	0.620897168326408
ZBTB3	6.15441326415271	7.53559509232929e-10
ZBTB33	13.1340074874199	2.10229741355023e-39
ZBTB37	-9.84200079034134	7.42198934655746e-23
ZBTB38	-15.5062311911189	3.14823579905291e-54
ZBTB39	-0.289562808662576	0.772150722908548
ZBTB4	0.635565108295003	0.525059917448225
ZBTB40	-1.55742497380954	0.119369620629363
ZBTB41	5.97298591691752	2.32950016582354e-09
ZBTB42	1.56255331353599	0.118157696700348
ZBTB43	0.399192330710486	0.689751493783562
ZBTB44	-20.4654684549713	4.37457891983488e-93
ZBTB45	7.88595879893807	3.12129588564728e-15
ZBTB46	-6.81648960257361	9.32919755945764e-12
ZBTB47	-5.16635401899656	2.38704475380561e-07
ZBTB48	3.04820308363407	0.00230214289020003
ZBTB5	-8.45833764220492	2.71215889776545e-17
ZBTB6	5.99570679782414	2.02602284933117e-09
ZBTB7A	6.1774595112428	6.51412735236741e-10
ZBTB7B	7.67355234609866	1.6729721358213e-14
ZBTB7C	-9.36915861829547	7.31130135729966e-21
ZBTB8A	-17.5315112535027	8.23513052944557e-69
ZBTB8B	-15.6417421748862	3.78236780538411e-55
ZC3H8	2.96487152851473	0.00302809356396792
ZEB1	-18.4905188754133	2.46174319015022e-76
ZEB2	-10.2942798584082	7.47769913774147e-25
ZFHX2	6.64688864943107	2.99353318448092e-11
ZFHX3	-5.48690670290859	4.09033022458545e-08
ZFHX4	2.4265566311406	0.01524287116261
ZFP14	-2.01413947927586	0.0439948916052521
ZFP2	-14.6636046909944	1.1026048891585e-48
ZFP28	-16.8206506838573	1.72256379911908e-63
ZFP3	3.23931050617894	0.00119819054404511
ZFP30	-3.77313105970801	0.000161211546450901
ZFP37	-4.09380887853666	4.24344133319711e-05
ZFP62	3.30850285407238	0.000937962287980005
ZFP64	-3.25821631480901	0.00112114909514908
ZFP69	-4.43020643308995	9.41429253285856e-06
ZFP69B	20.1589880653784	2.24424933946526e-90
ZFP82	-8.18225760239591	2.78574728022767e-16
ZFP90	-4.07738930131446	4.55442014303136e-05
ZFP91	0.519603353985039	0.603340059931881
ZFPM1	0.884773472513273	0.376278819584737
ZFPM2	-12.5890511633292	2.42571592607256e-36
ZFX	1.84317344838445	0.0653036902364095
ZFY	-1.8920443489686	0.0584850721151565
ZGPAT	4.72651132378228	2.28410060145528e-06
ZHX1	-6.26874318665327	3.63973842259429e-10
ZHX2	-5.44312829448944	5.23529124774884e-08
ZHX3	-13.869873171506	9.64471802585129e-44
ZIK1	-8.62133486372986	6.61780707002457e-18
ZKSCAN1	-3.11114589515706	0.00186362838887637
ZKSCAN3	-2.44430018423324	0.0145133451006703
ZKSCAN4	7.77903863759144	7.3077742393069e-15
ZKSCAN7	8.93490804190627	4.07516999003032e-19
ZKSCAN8	7.24127809310583	4.44475949865076e-13
ZMAT1	-13.839129878096	1.47987081114062e-43
ZMAT5	13.2498025645268	4.52391827469609e-40
ZMIZ1	1.88593524568765	0.0593036812251992
ZMYM2	-0.762638296306049	0.44567913877093
ZMYM3	1.59721670898507	0.110217409401684
ZNF10	-11.8372131626668	2.5064363729664e-32
ZNF101	3.14056889726415	0.00168620040611705
ZNF112	-2.82295198200922	0.00475836977719391
ZNF114	-5.46439973891084	4.64475809016828e-08
ZNF12	4.97553400019522	6.50680116077043e-07
ZNF121	12.9553873781354	2.19027622449659e-38
ZNF131	-11.3212377073686	1.03007214553463e-29
ZNF132	-3.00999128637794	0.00261255184704209
ZNF133	3.65381091146337	0.000258376578785942
ZNF134	-3.14873072039736	0.00163981221359151
ZNF135	-14.3814068492072	6.77041538927385e-47
ZNF136	-17.5021791294599	1.37891115017627e-68
ZNF138	-0.585184982511789	0.55842334149917
ZNF14	1.12580861001113	0.260246538962409
ZNF140	-2.94710167294898	0.00320767716649832
ZNF142	-3.71838968198426	0.000200496816564619
ZNF143	7.19133281710747	6.41618656694614e-13
ZNF146	3.27822791234391	0.00104461016135131
ZNF148	-6.21231448283388	5.22098034889896e-10
ZNF154	-2.87410070432152	0.00405179747137013
ZNF157	-4.88251090383928	1.04743445370997e-06
ZNF165	-3.83319848819338	0.000126487811034091
ZNF169	5.56166149658733	2.67218231974558e-08
ZNF17	3.30254846021243	0.000958105312814259
ZNF174	6.76687471906154	1.31593928623229e-11
ZNF175	1.33248180526896	0.182701916405782
ZNF177	1.92572880832015	0.0541382447940603
ZNF18	7.17086009920885	7.45280355164135e-13
ZNF180	-4.04100732254594	5.32220963502277e-05
ZNF181	-3.47372432246668	0.00051328810548254
ZNF182	2.17243936871941	0.029822538242097
ZNF184	0.178442638517889	0.858375365911016
ZNF189	-5.80894203107196	6.28688508412811e-09
ZNF19	0.171412190547659	0.863899669969331
ZNF197	-2.6540871325468	0.0079523289418701
ZNF2	5.20852936243675	1.90343233527609e-07
ZNF20	3.41248523654699	0.000643734137479023
ZNF200	4.68212061599861	2.83922329577354e-06
ZNF202	11.1213711161682	9.87426819593555e-29
ZNF205	-1.75389605730672	0.0794483193087302
ZNF207	1.36903356610978	0.1709887828151
ZNF212	4.00002260148443	6.33364344161608e-05
ZNF213	4.83270177775632	1.34692480732756e-06
ZNF214	-5.39578219001008	6.82256712058302e-08
ZNF215	9.80809636966598	1.03910252146963e-22
ZNF217	4.13342250349836	3.57400841905508e-05
ZNF219	-8.6380614539937	5.71748623501018e-18
ZNF22	-7.63518766152625	2.25491732630635e-14
ZNF221	-0.334977729481272	0.737641885961622
ZNF222	-1.83585356380673	0.0663793170343168
ZNF223	9.64106361667202	5.362938471927e-22
ZNF224	4.78442294665156	1.71479263143518e-06
ZNF225	1.4474190862756	0.147779583331159
ZNF226	5.30888244563449	1.10299440856278e-07
ZNF227	3.64092525635626	0.000271660000342089
ZNF229	4.09592172234155	4.20492004819418e-05
ZNF23	6.89359611700853	5.43993331391822e-12
ZNF230	4.760544758804	1.93071108808853e-06
ZNF232	-0.412188485654177	0.680201276039712
ZNF233	2.05019843208951	0.0403450709450655
ZNF234	7.27767373183025	3.39625490695135e-13
ZNF235	-10.3640828522903	3.61206855152816e-25
ZNF236	-8.51170463552548	1.71394719584664e-17
ZNF24	1.12067054602164	0.262428124041621
ZNF248	1.75113543312921	0.0799225840401441
ZNF25	-9.41516705571054	4.72330697368164e-21
ZNF250	-13.1365652063826	2.03244978360602e-39
ZNF251	-2.27950772948297	0.0226369010222308
ZNF253	1.11279029554824	0.265798504250562
ZNF254	-7.44959605216867	9.36264545829165e-14
ZNF26	-0.0673037277052713	0.946339909340446
ZNF260	3.25734618446242	0.00112459188669935
ZNF263	-1.85391069346148	0.0637519377790081
ZNF264	2.44131293581274	0.0146339676847893
ZNF267	1.68892074263563	0.0912346196218984
ZNF268	-4.38300952335398	1.17050994119677e-05
ZNF273	-7.58500420848523	3.3247627334387e-14
ZNF274	-3.91273711450193	9.1255861136761e-05
ZNF275	-0.0580632095521248	0.953698279453476
ZNF276	-9.61540852648004	6.8835552578648e-22
ZNF277	-6.14628952851813	7.93164482614716e-10
ZNF28	5.45344209726972	4.94040378306488e-08
ZNF280B	16.1232199859787	1.75235702570952e-58
ZNF280D	-3.86480297112747	0.000111178909654869
ZNF281	-1.63555828425372	0.101932067037495
ZNF282	-0.601229101128026	0.547687404200803
ZNF283	-7.71015960021973	1.25660490593928e-14
ZNF284	-2.91615911103665	0.00354369731639068
ZNF285	-13.5823398528282	5.09716819213331e-42
ZNF286A	-4.09725856013662	4.18071849372018e-05
ZNF286B	-10.6123182288801	2.61186939978888e-26
ZNF287	-4.3594004197077	1.30419283564784e-05
ZNF292	-6.21753702661832	5.05019015511799e-10
ZNF296	11.650063240447	2.2928860292916e-31
ZNF3	8.81150393081861	1.23477952348124e-18
ZNF30	-0.491408093432398	0.623137841075991
ZNF302	-2.79839396647791	0.00513574286352157
ZNF304	-10.1790685804261	2.45903749300925e-24
ZNF311	3.14871181981062	0.00163991826607235
ZNF316	0.208007461517134	0.835223141330337
ZNF317	7.0977512870824	1.26803111729175e-12
ZNF318	2.2710814305876	0.0231420488963727
ZNF319	0.751391417174437	0.452417126542916
ZNF32	4.91204504712493	9.01313379561191e-07
ZNF320	-0.261774102773814	0.793495606013418
ZNF322	2.29784793887071	0.0215704452247155
ZNF324	-2.2880204890834	0.0221363279587931
ZNF324B	-2.02726725661837	0.0426350882064152
ZNF326	1.06788011124337	0.285574595068892
ZNF329	-17.4308787821257	4.81010798169869e-68
ZNF331	-13.3525434734124	1.14472519197905e-40
ZNF333	-5.73581290541108	9.70457442547934e-09
ZNF334	-6.41775239766667	1.38300948458121e-10
ZNF335	-4.40590734875244	1.05341985868781e-05
ZNF337	-2.3637713765009	0.0180899722670295
ZNF33A	-5.54192462015778	2.991650950633e-08
ZNF33B	-1.49765447006295	0.134223046843391
ZNF341	4.78528263937689	1.70746881542906e-06
ZNF343	1.45810107538541	0.144812685032295
ZNF345	-13.6603944737183	1.75032996934857e-42
ZNF346	-3.87066371966317	0.000108539433104909
ZNF347	-17.0704209659858	2.46416683871092e-65
ZNF35	1.67722382349314	0.0934987221060078
ZNF350	-8.51533856375794	1.6610429411215e-17
ZNF354C	-12.9009725229004	4.4445241089742e-38
ZNF358	-12.3812054550944	3.30343461576006e-35
ZNF362	-8.37004797305796	5.75947813893951e-17
ZNF366	-18.4639081491236	4.03091605949742e-76
ZNF367	18.5065979294947	1.82680071466686e-76
ZNF37A	-7.97881191091357	1.47748517995712e-15
ZNF382	4.57899876491452	4.67206956887359e-06
ZNF383	-11.2409040604096	2.56739504892466e-29
ZNF385A	4.49226544305775	7.04695129521639e-06
ZNF385B	-11.0691401526282	1.77091606961072e-28
ZNF385C	-9.39151028743926	5.91459866027334e-21
ZNF385D	-8.01259350020245	1.12314389421325e-15
ZNF391	2.84053801888302	0.00450375041759118
ZNF394	-8.94643234814544	3.67156816734259e-19
ZNF395	-15.8227104307495	2.16948483057796e-56
ZNF396	2.87107768911905	0.00409074974274633
ZNF397	1.68908094723009	0.0912039185233897
ZNF398	9.57545459634447	1.01410184691782e-21
ZNF404	-8.46621094711142	2.53504865300917e-17
ZNF407	-6.28395914998094	3.30057467686499e-10
ZNF408	5.23476577246352	1.65194214842571e-07
ZNF41	-15.0677701718713	2.63869453447242e-51
ZNF410	-7.00602301297282	2.45187603616439e-12
ZNF414	-7.40304235847883	1.33099269530918e-13
ZNF415	-8.09939221233096	5.52344401199885e-16
ZNF416	2.68672351722855	0.00721566525790165
ZNF417	4.53818021363209	5.67417605703867e-06
ZNF418	-4.87350665206778	1.09634574499669e-06
ZNF419	0.240054342962483	0.810288128408807
ZNF420	1.83606689753436	0.0663477633170494
ZNF423	-15.6996933907272	1.51974799668402e-55
ZNF425	-12.9401715247572	2.67032645146434e-38
ZNF426	-8.47793572197097	2.29224541085939e-17
ZNF428	13.6738081035971	1.45573025743774e-42
ZNF429	-4.00268252474592	6.26283171312414e-05
ZNF43	4.51691931319406	6.27458002708035e-06
ZNF432	-13.1236063961671	2.41178700816532e-39
ZNF436	4.12242442229612	3.74905632995806e-05
ZNF438	-9.83822775954021	7.70562110143135e-23
ZNF439	-8.91602506074461	4.83324193593873e-19
ZNF44	-1.34594367373136	0.178320682543081
ZNF440	-5.28340410643262	1.26805252505326e-07
ZNF441	-0.70201944723097	0.482667035596972
ZNF443	0.182487788807997	0.855199936580394
ZNF444	1.15915305899619	0.246393801416186
ZNF445	2.62778556021298	0.0085942674083867
ZNF446	-0.493305620713822	0.621796657480804
ZNF449	6.82379811978089	8.86644599929285e-12
ZNF45	-4.61295262268722	3.96988816589072e-06
ZNF451	-8.50687791215881	1.78679507343895e-17
ZNF454	4.28665745809954	1.81381650921088e-05
ZNF460	-2.18876838254834	0.0286136788690954
ZNF461	-8.62955003597001	6.15938023646124e-18
ZNF462	-5.46093333578827	4.73637890425621e-08
ZNF467	-2.90859043686045	0.00363062149973333
ZNF469	7.72463491570299	1.12174375460154e-14
ZNF470	-6.6874525774637	2.27088763454129e-11
ZNF471	-16.8044870171473	2.26261503601901e-63
ZNF473	-3.50386430683338	0.000458558953139814
ZNF474	-8.83985050523701	9.58467624671576e-19
ZNF48	8.53322381224287	1.42324969790773e-17
ZNF480	3.27797883725108	0.00104553233865852
ZNF485	11.6836472300394	1.54520099011841e-31
ZNF487	-15.0879512639798	1.94384830306868e-51
ZNF490	5.41661854751443	6.07367259655019e-08
ZNF491	-7.02776184316095	2.0987271387859e-12
ZNF493	6.24176286042276	4.32666572792814e-10
ZNF496	-3.55647225034377	0.000375868162085224
ZNF497	-4.21324777098418	2.51724663726398e-05
ZNF500	8.48199964417939	2.21356244882487e-17
ZNF501	-3.55106310191153	0.000383678415650216
ZNF503	0.836189323567507	0.403048403687879
ZNF506	1.22598215818553	0.220205389242766
ZNF507	-7.76666308795454	8.05808062115892e-15
ZNF510	-7.57062398359225	3.71435737202696e-14
ZNF511	-2.19462536720181	0.0281904823420418
ZNF512	-3.24481430601966	0.00117527236725637
ZNF512B	12.2847338341658	1.09404502698164e-34
ZNF513	8.50964852556079	1.74461384485286e-17
ZNF514	-4.26334596897237	2.01388339662385e-05
ZNF516	-2.05816290094052	0.0395744985673578
ZNF517	-4.9586065233571	7.10006045181879e-07
ZNF518A	-3.49597077907523	0.000472340422367128
ZNF518B	-19.0119884852458	1.35709385281662e-80
ZNF519	-1.38169840200408	0.167064325267798
ZNF521	-10.2130479327475	1.73332787170541e-24
ZNF524	8.7492920419756	2.14695381816993e-18
ZNF525	11.2352357274413	2.737621849838e-29
ZNF526	12.0093705366388	3.17250598278187e-33
ZNF527	-13.1918391121624	9.7770556980266e-40
ZNF528	-8.42754614256777	3.52989105986274e-17
ZNF529	-7.49754906541158	6.50221392057011e-14
ZNF530	4.88609053989782	1.02857912105616e-06
ZNF532	-17.0081238910425	7.14906740169577e-65
ZNF536	-16.6016278376855	6.7826257364789e-62
ZNF540	4.68235088147689	2.83603485801539e-06
ZNF543	-11.1780188333149	5.22432396457613e-29
ZNF544	-6.44755385616194	1.1366978575209e-10
ZNF546	-7.65015360643311	2.00739377407354e-14
ZNF547	-7.60391085875244	2.87313192763948e-14
ZNF548	-20.9701623918949	1.22844047918911e-97
ZNF549	-1.46872679179163	0.141906907562014
ZNF550	9.14474137609271	5.9772712342071e-20
ZNF551	0.84827018203838	0.396287519645067
ZNF552	-9.36301694816765	7.74917414476418e-21
ZNF554	-0.128443551757842	0.897797967249126
ZNF555	3.71220567907299	0.000205460914925332
ZNF557	0.518005394718795	0.604454505392805
ZNF558	5.74666425150629	9.10212108306929e-09
ZNF559	-6.8539423669382	7.18420349871703e-12
ZNF561	12.3302169435197	6.22788252746689e-35
ZNF562	-6.71574654897623	1.87105769352982e-11
ZNF563	10.4374226898089	1.67290961595602e-25
ZNF564	-2.22811244686464	0.0258730174822938
ZNF565	-8.40569208856359	4.25345751013906e-17
ZNF566	-6.7609447962329	1.37094757235143e-11
ZNF567	6.8872363201533	5.68866797094345e-12
ZNF568	-14.6723879578806	9.6874793631241e-49
ZNF569	-9.26221524925754	2.0023403458544e-20
ZNF57	6.50545821639559	7.74569119042924e-11
ZNF570	-10.9536640285046	6.38129973672689e-28
ZNF571	-18.0259344845562	1.21934347404547e-72
ZNF572	7.37382023394234	1.65806732555006e-13
ZNF573	-5.93059201000499	3.01844380487951e-09
ZNF574	4.11517885479232	3.86879306612997e-05
ZNF575	-7.37473978124724	1.64666359969017e-13
ZNF577	-11.5492558121247	7.44623936743298e-31
ZNF578	-8.76825502759543	1.81456462734296e-18
ZNF579	5.61361521405788	1.98142565173054e-08
ZNF580	-7.08017001207454	1.43977715964305e-12
ZNF581	14.1939493476019	9.9872041167327e-46
ZNF583	-14.3694553540027	8.04615118615615e-47
ZNF584	7.60222329367013	2.91085903701621e-14
ZNF585A	-3.88186087672795	0.000103660178788919
ZNF587	2.93009631540605	0.00338856955999345
ZNF589	-8.44347978823706	3.08027648126553e-17
ZNF592	3.42348088626294	0.000618245994797057
ZNF594	6.65835257199679	2.76913861543806e-11
ZNF595	-14.6186469560761	2.1360321271394e-48
ZNF596	-9.32754000684572	1.08356549251673e-20
ZNF597	1.23186532026196	0.217999397913576
ZNF598	6.5077114335106	7.63043131143192e-11
ZNF599	-1.75079746471782	0.0799808034812313
ZNF605	-0.74478562191352	0.456401328234126
ZNF606	-1.99157669413642	0.0464175226017793
ZNF607	-5.19116415126624	2.08983275121202e-07
ZNF608	-10.2067840852305	1.84891467792743e-24
ZNF609	6.08818755995207	1.14196045140771e-09
ZNF610	-9.85656619286795	6.42077319793481e-23
ZNF613	-3.72441512829573	0.00019576855790789
ZNF614	-9.26824233183555	1.89238550684152e-20
ZNF615	-4.46083122290069	8.1642370021396e-06
ZNF616	8.22953196328644	1.87946342410085e-16
ZNF618	-10.7207481106157	8.13427143732319e-27
ZNF619	1.71766735661955	0.0858573067584463
ZNF620	-8.80139011999837	1.35131711152778e-18
ZNF621	-6.88712484430097	5.69312576625305e-12
ZNF623	4.13492760996864	3.55066540929553e-05
ZNF624	-7.37633925551851	1.62701111162177e-13
ZNF625	2.04445303493871	0.0409088125646062
ZNF626	2.14867720880768	0.0316599965741241
ZNF627	-0.860932060652431	0.389275462594643
ZNF628	3.30613599080467	0.000945921666551512
ZNF629	-9.00057101569381	2.24546710316378e-19
ZNF630	-4.60304897239234	4.1635027734972e-06
ZNF639	-5.22969618141515	1.69788839675953e-07
ZNF641	-6.39451003575493	1.61062971363943e-10
ZNF644	-9.06955861333095	1.19500111720667e-19
ZNF646	0.201839402889438	0.840042276388955
ZNF648	4.67740568431697	2.90527127395917e-06
ZNF649	8.9118573365719	5.0184682646641e-19
ZNF652	-12.7373859899176	3.6646881824873e-37
ZNF653	-11.629670421806	2.91219769153051e-31
ZNF654	3.31167664499377	0.000927386705778901
ZNF655	-8.15317215742174	3.54500395331773e-16
ZNF658	1.16473895017111	0.244124677471998
ZNF66	-11.2117426764055	3.57092557720825e-29
ZNF660	-10.867627607175	1.64420662081235e-27
ZNF662	-11.7883536650715	4.48217102152265e-32
ZNF664	8.97767795756254	2.76541139303696e-19
ZNF665	-5.70464682015635	1.16584566405453e-08
ZNF667	-5.08410990672775	3.69354029034794e-07
ZNF669	5.57511363435581	2.4736834061594e-08
ZNF671	5.68437613236902	1.31291038994875e-08
ZNF672	8.27850123628709	1.24735204281104e-16
ZNF675	7.18660906747367	6.64202351496211e-13
ZNF676	-5.97242041344249	2.33759191205376e-09
ZNF677	-16.3567300397154	3.89487883823767e-60
ZNF678	-8.22961945994062	1.87809116654359e-16
ZNF680	-4.69246658216142	2.69930637958556e-06
ZNF681	0.201754859098148	0.840108372984854
ZNF683	-2.13156908079628	0.0330422878159427
ZNF684	-0.594619377113165	0.552097924570949
ZNF687	-6.09331804367911	1.10594027722328e-09
ZNF688	12.6721869528219	8.43300566573252e-37
ZNF689	-0.683826315862983	0.494084847040744
ZNF69	-2.17682216854332	0.0294938383440937
ZNF691	8.56630396908167	1.06859572606387e-17
ZNF692	10.0480773345867	9.36772267992913e-24
ZNF696	0.755181066750128	0.450140347230793
ZNF697	-13.9905934595734	1.77921030461914e-44
ZNF7	1.81570020695715	0.0694163723072634
ZNF70	2.56310398705375	0.010374097230489
ZNF700	6.04578027767751	1.48688619802259e-09
ZNF701	-3.43185752440235	0.000599462399111108
ZNF703	6.71105282241786	1.93225139680487e-11
ZNF704	-20.9296887772876	2.87366406541421e-97
ZNF706	9.67087564135955	4.00932762422443e-22
ZNF707	7.5282753100871	5.14148974826736e-14
ZNF708	0.18912094040906	0.849998029564012
ZNF71	-7.65210574577337	1.97714540420974e-14
ZNF710	10.652823259485	1.69155575858203e-26
ZNF711	-7.2928930770986	3.03368852476035e-13
ZNF713	-10.0831129125297	6.56137967629055e-24
ZNF717	0.373082107689688	0.7090873348773
ZNF721	-2.10872089384076	0.0349686802552588
ZNF724	6.57967457223473	4.71479048725766e-11
ZNF726	6.99001311299221	2.74860552638621e-12
ZNF727	-4.85053331794777	1.23129947546172e-06
ZNF728	-2.70024206101137	0.00692890425034862
ZNF736	3.49638296594951	0.000471611319762864
ZNF737	-4.68269820625641	2.83123202341279e-06
ZNF74	-4.04664539790298	5.19568571400245e-05
ZNF740	4.42639435148712	9.58212792388311e-06
ZNF746	-3.81345311081523	0.000137038534748583
ZNF750	5.13479541680586	2.82451103603513e-07
ZNF75A	-3.93333786171997	8.37743548220368e-05
ZNF75D	3.40406132246363	0.000663918466612262
ZNF76	12.3550928934731	4.57227690920537e-35
ZNF763	-1.99336047499396	0.0462219886601641
ZNF765	-7.15147067564071	8.58530626737969e-13
ZNF766	-1.06483760045562	0.286949426581156
ZNF768	-2.21529927936506	0.0267395292872852
ZNF770	11.4938415424675	1.41668833095021e-30
ZNF772	-12.9858142027221	1.4726370905201e-38
ZNF773	4.55202415358319	5.3132233883268e-06
ZNF775	0.914062047767081	0.360684243270763
ZNF776	2.56987893619987	0.0101734060601509
ZNF777	2.94987815847794	0.00317899269436441
ZNF780A	7.10273804863065	1.22309101684432e-12
ZNF780B	6.43097009652614	1.26792105825957e-10
ZNF781	-14.0825894511727	4.85959658592371e-45
ZNF782	-3.60156783270566	0.000316303866024108
ZNF783	6.94798862604956	3.70530868672985e-12
ZNF785	11.3552845595072	6.98122220852769e-30
ZNF786	10.6763654045084	1.31312652687538e-26
ZNF787	0.381843381581339	0.702577538620818
ZNF789	4.40096413742506	1.07770937550524e-05
ZNF790	-10.0764964390255	7.0184173168653e-24
ZNF791	-1.50212480752192	0.13306487921721
ZNF792	-10.7955211120677	3.61406433144689e-27
ZNF793	-8.3974568426307	4.56252149756617e-17
ZNF799	1.26309115179023	0.206556423500845
ZNF80	5.89080024175196	3.84329908065208e-09
ZNF800	0.171749818175771	0.863634218451116
ZNF804A	-5.82078849001564	5.85706515731296e-09
ZNF805	3.3573481390562	0.00078693958838746
ZNF808	-5.84640540626996	5.02308993386558e-09
ZNF81	10.9560158796802	6.21767719161197e-28
ZNF813	-9.74300197500932	1.97628174149034e-22
ZNF814	7.72429227460366	1.12476497115507e-14
ZNF816	3.01735549956061	0.00254990579008374
ZNF821	3.905825980922	9.39040737169099e-05
ZNF823	-5.72814645843271	1.01533891803568e-08
ZNF827	-6.50137065386447	7.95914545556137e-11
ZNF829	-8.85888048471483	8.08219609669655e-19
ZNF83	-3.95731506795352	7.57969273778833e-05
ZNF830	-2.0579297347949	0.039596878900807
ZNF831	-3.35251172238506	0.000800818500735237
ZNF835	-11.0451724555632	2.31323058195781e-28
ZNF836	-14.1976317773176	9.47609957321052e-46
ZNF837	2.55239129721865	0.0106986288366624
ZNF839	-6.76196789702395	1.36129872305844e-11
ZNF84	-1.66539764330405	0.0958334492924484
ZNF841	6.46506680682355	1.01254065503315e-10
ZNF845	2.34042126009845	0.0192619996220907
ZNF846	0.123465808937809	0.901738247615945
ZNF85	8.96889425584333	2.99505927440773e-19
ZNF850	-8.1963316497642	2.47833967458364e-16
ZNF852	9.11660697015127	7.75130883240236e-20
ZNF853	-13.6829798274158	1.28324198301548e-42
ZNF865	4.67735627798013	2.90597111377758e-06
ZNF878	-2.09218435569872	0.0364220274013884
ZNF879	8.59492948103325	8.33159465882345e-18
ZNF888	6.71314635615888	1.90471893630916e-11
ZNF891	-10.7175778066794	8.41789675202763e-27
ZNF91	-16.2823253375736	1.3176537782587e-59
ZNF92	5.35120113739163	8.73723416298294e-08
ZNF93	18.0990403218602	3.24268423607652e-73
ZNF98	-1.39964554659808	0.161619487624665
ZSCAN12	7.68306600436649	1.5532550801249e-14
ZSCAN16	9.01836858843848	1.90911037156823e-19
ZSCAN18	-8.72514217068093	2.65846428832775e-18
ZSCAN2	8.04176332040662	8.85548087466075e-16
ZSCAN20	3.01087498557591	0.00260496078272693
ZSCAN23	-2.3637540746658	0.0180908170581367
ZSCAN25	5.48789140418364	4.06759991124345e-08
ZSCAN26	-7.9894233633146	1.35571371788337e-15
ZSCAN29	8.34398795905922	7.18263072045619e-17
ZSCAN30	-9.57540691491476	1.0145699088116e-21
ZSCAN9	10.4351068212219	1.71420843400875e-25
ZXDB	-7.72631989765588	1.10700233540503e-14
ZXDC	-0.797200238301161	0.425334747665028
ZZZ3	4.63525746815992	3.56493481470304e-06

## Sheet: corto_MRAoutput_direct_targets
TF	NES	pvalue
AR	-17.4255096862154	5.28355545817469e-68
BCL6	-4.18491493368738	2.85272910610054e-05
E2F3	21.2445963240641	3.69867767031639e-100
EBF1	-9.23889341987869	2.49059565072241e-20
ELF1	-6.41725640639743	1.38752121903614e-10
ELF2	-5.73831353026233	9.56239692821392e-09
ERG	-24.6245830522884	6.89073799813648e-134
ESRRA	11.5507345205302	7.31922078048168e-31
ETS1	-16.445385562195	9.0506564482071e-61
FOXJ3	-15.652273891352	3.20557881782171e-55
FOXO1	-4.08268306882531	4.45187173774018e-05
FOXO3	-8.357104271142	6.42764842261736e-17
HMGA1	13.1719434647773	1.27278571877971e-39
IRF1	-4.90770109875901	9.21501498761111e-07
IRF5	4.78946574424887	1.67225941434293e-06
IRF8	-9.66980687078481	4.05141905116428e-22
JUND	-4.75290719281946	2.00512401887107e-06
KLF16	6.24228494481527	4.31224447847521e-10
MAFK	-5.7341621521942	9.7995546594228e-09
MAZ	9.1208208457251	7.45574571547919e-20
RARA	-8.66809830081486	4.39397305637871e-18
RFX5	-1.47589799197591	0.139971278655189
RUNX1	16.6451393814131	3.28201098459388e-62
SP2	7.10246609646814	1.22550100712334e-12
SPI1	-5.12388881567899	2.99297513813411e-07
SRF	-10.5599777856105	4.56769908930777e-26
STAT3	3.87219922065401	0.000107857735290945
STAT5A	-4.08404614891894	4.42582352974184e-05
TAL1	-20.2605683100363	2.86635156629294e-91
TBX5	-16.9696545255374	1.37739986921958e-64
TCF3	-5.05586237662009	4.28450232107487e-07
VDR	9.95171391365527	2.47876844594244e-23
YBX1	-3.59308934982692	0.000326780471506849
ZEB1	-10.7555945542315	5.57731781562162e-27
ZNF740	9.43689354070054	3.83994835171018e-21

## Sheet: Sample_Specific_TF_Activity_Sco
TF	C3L_00001_T	C3L_00009_T	C3L_00080_T	C3L_00083_T	C3L_00093_T	C3L_00094_T	C3L_00095_T	C3L_00140_T	C3L_00144_T	C3L_00263_T	C3L_00279_T	C3L_00368_T	C3L_00412_T	C3L_00422_T	C3L_00510_T	C3L_00604_T	C3L_00893_T	C3L_00913_T	C3L_00973_T	C3L_01330_T	C3L_01632_T	C3L_01682_T	C3L_01683_T	C3L_01889_T	C3L_01890_T	C3L_01924_T	C3L_02219_T	C3L_02345_T	C3L_02348_T	C3L_02350_T	C3L_02365_T	C3L_02508_T	C3L_02549_T	C3N_00167_T	C3N_00169_T	C3N_00175_T	C3N_00180_T	C3N_00199_T	C3N_00203_T	C3N_00217_T	C3N_00223_T	C3N_00293_T	C3N_00433_T	C3N_00545_T	C3N_00546_T	C3N_00547_T	C3N_00549_T	C3N_00550_T	C3N_00551_T
SRF	241.464	245.764	238.362	265.955	253.671	247.011	254.829	234.167	245.175	256.814	253.179	262.873	246.296	245.924	243.455	247.435	254.256	259.611	248.916	247.673	254.633	278.148	249.459	246.424	252.482	243.749	252.081	253.77	246.588	249.435	258.23	257.935	257.574	259.898	257.888	247.894	254.672	248.742	251.027	249.103	247.807	250.639	239.152	286.051	254.57	258.898	240.174	246.439	264.681
FOXO1	192.789	202.713	186.71	215.96	201.017	197.944	204.61	183.934	195.464	205.865	203.499	191.826	205.24	189.401	175.465	187.779	193.512	205.749	205.297	197.566	204.865	202.939	212.825	190.212	203.482	193.943	191.813	203.198	190.137	194.914	192.401	211.36	196.618	202.72	202.946	199.414	206.138	205.482	198.481	200.818	196.396	192.325	202.632	213.345	195.593	192.831	204.099	190.22	202.395
KLF16	162.717	162.435	162.984	182.717	165.004	164.269	172.57	169.264	166.147	175.491	170.585	170.867	162.735	162.065	161.481	173.929	164.516	180.25	168.219	161.285	163.648	173.604	174.718	156.674	164.014	166.285	175.628	172.516	171.602	164.882	173.065	168.111	174.95	169.763	173.511	169.825	173.964	168.992	178.39	171.108	164.659	173.776	170.249	185.644	176.658	182.142	164.367	165.137	181.747
EBF1	63.1202	76.9046	52.1867	88.1466	77.166	70.749	78.3338	49.0291	68.9767	74.2144	75.8761	63.9253	76.0528	48.047	46.0885	56.2581	63.9971	71.7058	80.4705	59.7915	80.1268	67.7895	78.88	56.9632	70.8955	65.043	65.4928	78.1011	55.8465	67.6809	60.4113	84.4685	67.2293	64.1647	62.5674	69.6013	73.2534	65.291	73.8001	63.8844	64.5948	65.3022	75.8455	69.1222	64.7529	61.7021	75.3197	55.9952	69.6506
STAT5A	114.587	127.407	119.886	134.743	131.318	127.472	125.459	119.518	124.537	129.103	127.509	123.336	123.427	123.189	112.533	121.722	113.861	134.685	124.573	115.486	121.591	127.027	141.853	107.933	118.274	129.274	128.626	130.113	120.897	118.852	124.495	128.795	121.605	123.324	123.84	121.921	116.285	114.015	139.689	119.426	124.099	119.935	137.481	133.534	130.673	125.721	110.169	122.213	137.746
BCL6	167.823	180.334	178.374	197.747	183.785	172.189	199.517	169.11	181.514	187.424	177.17	181.111	178.195	191.995	162.842	169.361	177.695	213.001	185.787	186.942	182.523	195.382	185.144	179.688	190.85	178.138	189.326	188.334	167.189	183.601	179.976	189.137	186.284	196.706	183.602	176.147	178.507	190.016	187.09	177.479	180.275	169.931	170.957	224.381	183.525	180.693	167.374	186.566	182.423
IRF8	176.752	186.159	180.284	193.542	190.906	185.243	186.878	183.657	183.731	192.838	193.098	183.999	189.149	191.866	167.801	187.086	182.733	187.88	189.627	179.199	176.376	197.342	200.964	169.915	170.944	185.8	192.777	180.902	190.518	186.183	185.093	190.998	184.886	187.158	183.096	181.883	165.493	176.322	185.448	174.665	192.254	179.409	197.347	196.859	192.317	181.662	159.077	189.326	186.811
ZEB1	112.972	129.972	106.548	135.538	122.245	113	118.825	104.822	116.667	129.98	125.327	110.801	133.063	107.204	101.756	106.14	109.68	130.664	136.563	113.923	133.381	123.223	132.904	116.925	122.818	113.437	112.79	130.48	110.453	122.543	107.804	146.556	137.028	115.806	113.148	113.097	122.557	123.297	116.144	120.35	113.947	112.723	122.609	125.724	107.245	108.14	118.078	112.144	114.587
TCF3	253.752	255.673	260.101	287.895	254.957	263.754	261.333	258.514	264.43	262.141	260.522	265.283	254.759	257.816	255.515	268.997	259.709	265.334	259.85	256.723	254.351	263.199	268.684	254.523	261.605	265.984	267.171	263.745	265.873	262.652	275.111	264.695	255.01	268.246	270.19	265.001	273.104	261.156	270.575	261.064	263.006	272.17	268.339	270.185	261.142	276.192	262.074	267.026	278.874
RUNX1	123.193	117.962	117.89	122.449	121.149	121.425	124.136	117.757	122.061	122.533	120.651	118.354	121.829	117.352	122.885	117.387	117.154	117.793	117.895	111.774	114.165	121.876	124.016	113.598	122.509	122.872	112.23	122.962	113.189	106.557	125.115	103.689	112.182	116.542	122.886	124.647	120.04	115.017	127.834	115.016	117.108	121.411	122.564	122.422	127.792	118.307	113.129	119.988	123.513
FOXJ3	141.769	148.602	133.618	127.772	142.701	145.725	140.225	140.769	140.761	140.005	144.177	132.664	149.904	141.752	129.868	132.546	135.299	140.616	134.907	138.685	142.519	144.434	138.995	141.268	141.02	139.12	129.75	142.446	137.421	134.947	142.411	140.691	137.925	138.949	137.551	133.581	135.181	137.492	145.064	141.023	136.341	135.425	135.563	143.488	137.602	133.684	137.235	137.939	136.219
TAL1	412.969	427.323	422.776	473.329	434.819	420.44	432.049	404.765	437.12	430.707	421.487	434.48	435.876	419.247	398.191	415.998	423.578	432.876	438.805	444.465	433.701	445.204	438.894	432.091	438.303	424.691	427.366	423.488	433.533	439.012	420.365	466.177	434.608	443.664	435.545	425.871	429.343	430.861	417.846	431.727	418.368	429.044	421.299	479.738	405.082	433.811	420.586	416.322	432.287
RFX5	-32.9272	-25.3945	-35.8698	-31.5635	-23.5441	-22.4183	-24.1637	-18.0679	-31.0519	-27.3535	-23.2518	-27.9103	-25.8424	-32.4867	-26.2821	-29.2229	-22.7801	-22.2368	-27.3409	-26.1666	-27.901	-21.3469	-21.9343	-32.4798	-42.4175	-18.0026	-25.6973	-25.8977	-25.7	-27.1618	-33.1677	-22.3559	-25.4752	-25.6557	-29.4067	-37.839	-36.9045	-36.6253	-27.9034	-17.7875	-24.0462	-40.3869	-20.8445	-24.7282	-30.5853	-36.0045	-47.4253	-31.6557	-21.5289
FOXO3	263.699	258.833	266.853	275.259	270.011	267.743	274.385	273.954	274.15	267.105	264.356	266.566	263.767	283.717	253.445	256.1	265.883	266.162	274.11	283.386	265.873	269.326	273.103	277.873	281.095	266.523	268.431	265.41	261.291	271.649	271.52	275.283	268.3	280.694	271.663	257.644	260.31	274.21	261.373	267.02	273.413	260.785	251.636	292.231	261.43	268.25	253.511	265.549	273.102
VDR	63.5919	70.5604	75.2363	71.8008	67.7981	74.5594	71.0146	76.059	64.6466	67.1158	70.0503	71.9485	65.4584	68.977	71.3944	75.9084	64.7306	81.8108	67.7761	66.3163	64.6915	67.9797	75.9085	63.6099	63.45	72.3797	74.0028	71.8553	69.8387	65.6877	78.296	60.5746	68.3792	69.9451	79.2858	70.9202	75.2286	67.6143	86.991	70.5794	68.2179	71.8618	73.6078	77.2779	80.6337	78.8948	66.3347	72.1544	82.6654
ELF2	125.416	135.916	119.594	150.228	131.098	127.791	133.338	119.272	125.85	135.047	130.643	127.105	134.637	124.738	109.667	124.612	116.418	142.005	133.128	116.186	135.891	137.631	143.322	124.177	128.388	122.569	124.92	132.551	121.978	125.199	127.653	140.254	127.078	125.856	128.625	125.317	125.034	128.43	136.056	127.547	120.381	123.808	135.446	148.338	128.312	124.87	120.844	122.935	135.492
ETS1	131.921	136.684	125.89	152.041	137.038	132.782	144.128	127.824	132.515	143.095	139.446	130.974	139.169	129.876	120.702	126.522	127.569	147.015	142.596	129.135	135.171	143.015	148.966	129.793	135.651	133.866	133.841	138.107	130.037	134.157	131.118	142.965	138.571	133.002	140.76	138.121	134.42	139.34	138.506	131.37	133.149	130.865	142.628	151.545	138.066	132.336	124.659	128.693	136.235
YBX1	264.185	280.979	273.708	262.62	285.085	266.366	276.307	276.739	267.271	275.681	277.208	271.45	276.113	285.537	260.961	271.765	269.864	279.929	272.859	275.051	281.079	279.855	276.92	275.7	260.231	271.251	278.717	276.781	270.297	278.681	268.802	289.249	277.743	275.602	270.291	261.48	261.641	263.715	271.897	270.306	278.327	259.325	270.32	285.068	270.419	259.742	254.704	275.191	274.691
IRF1	229.211	236.022	226.211	254.993	247.097	230.291	245.953	224.374	229.174	251.685	248.424	238.03	238.123	236.313	220.525	240.911	223.112	259.616	237.556	215.804	235.423	261.205	257.103	211.859	219.777	235.935	246.982	242.264	240.337	232.899	230.315	235.47	242.666	232.83	246.016	236.649	230.76	228.351	250.314	235.089	227.68	234.756	256.816	256.771	255.305	250.691	217.715	230.983	251.448
ELF1	197.209	205.038	192.419	202.108	207.087	196.554	213.513	198.431	197.784	208.596	203.746	196.234	205.77	210.526	184.274	195.641	192.391	215.68	206.058	197.489	201.195	208.926	210.972	200.307	196.25	198.93	203.134	204.491	199.417	202.753	198.838	205.219	205.872	199.738	200.222	186.821	182.287	196.782	200.857	200.478	201.856	187.969	199.277	220.504	194.218	202.69	183.804	199.607	198.452
RARA	352.845	350.846	350.41	384.804	356.207	354.853	366.619	350.716	352.577	367.031	361.812	358.32	350.713	350.916	343.526	363.177	354.114	373.548	364.301	349.385	356.771	364.524	372.438	344.687	359.316	360.887	366.677	366.912	353.62	353.934	374.398	362.787	365.233	370.566	370.132	362.338	369.714	360.387	377.466	357.178	353.42	367.686	361.786	391.818	363.573	377.147	353.517	357.558	386.187
E2F3	26.7534	33.2032	25.6986	38.9603	38.2642	30.5486	37.8851	30.5914	29.2736	37.0084	39.1327	27.4437	32.3848	36.9825	21.7741	31.678	24.1585	33.8729	36.5265	22.5118	22.4976	28.989	47.0426	17.8816	25.4056	30.6912	31.7583	36.3044	30.6988	30.8227	23.3403	30.506	22.7788	25.3133	26.0775	26.9123	10.5263	24.301	33.8206	27.1929	31.1997	25.8287	43.8342	32.2842	37.0254	24.552	16.8621	27.2384	29.1814
ZNF740	-8.23767	-14.5487	-0.0184671	-7.24465	-16.5917	0.674907	-15.1211	-9.83522	-7.62148	-15.8396	-13.8351	-10.6497	-16.0555	-11.7058	-2.55745	-5.67527	-4.62155	-9.26145	-11.795	-9.588	-6.54164	-18.9451	-11.5736	-9.4269	-5.15697	-11.8707	-3.88583	-2.59514	-10.2783	-7.47758	-12.3696	-10.1514	-10.6128	-9.72239	-11.3503	-6.91774	3.72994	-5.99591	-13.0793	-8.7004	-8.00721	-3.16767	-5.41502	-26.0751	-9.56358	-1.86191	1.5015	-6.49772	-8.53281
MAFK	220.369	221.156	224.172	241.486	224.7	211.679	231.854	215.966	218.322	228.959	225.085	231.75	213.822	226.661	216.449	226.793	226.667	233.046	222.665	224.39	225.195	239.944	227.586	218.629	221.558	225.751	230.559	226.234	220.195	220.165	233.79	225.1	227.385	231.002	229.601	228.167	219.61	233.227	229.832	226.587	222.314	224.612	216.563	254.551	224.669	235.01	213.969	221.627	239.778
MAZ	384.525	385.186	393.664	415.564	390.916	394.901	392.046	400.557	393.259	389.3	392.739	401.37	376.803	399.391	391.091	407.101	388.314	398.499	389.375	389.987	402.151	395.19	392.341	392.912	395.844	397.096	401.41	401.781	400.389	397.36	409.395	402.722	400.902	404.812	400.994	385.794	402.418	391.049	407.022	403.39	399.988	394.631	389	406.064	397.813	410.328	396.015	401.295	418.65
ESRRA	829.726	841.883	850.4	865.42	860.657	855.415	861.969	890.784	840.476	850.627	859.303	873.694	819.49	881.088	852.297	887.666	846.204	882.184	840.389	862.261	891.427	868.566	828.693	863.644	844.172	871.295	884.049	872.606	865.778	869.506	887.439	875.335	891.283	879.838	856.383	826.159	845.951	841.911	870.938	874.402	872.597	841.214	820.804	887.726	869.472	878.074	838.797	880.667	899.505
AR	-28.1242	-24.8658	-33.9638	-16.417	-29.2766	-32.4825	-29.395	-46.495	-23.9215	-29.6275	-31.5443	-29.272	-30.0505	-37.0365	-32.1942	-37.2486	-29.5591	-34.1242	-20.6042	-26.0452	-22.225	-26.6773	-34.0987	-30.1544	-24.5722	-30.8914	-26.9697	-33.1761	-36.5206	-25.1252	-34.7397	-16.1553	-25.7711	-28.4277	-30.1842	-28.3151	-23.3972	-26.6071	-33.8321	-24.8096	-26.1615	-27.5488	-34.2752	-30.7841	-34.7952	-36.9448	-12.732	-35.4165	-32.521
JUND	246.206	243.649	246.243	263.347	259.832	244.426	267.596	242.526	244.423	261.538	259.43	262.954	256.503	258.948	247.577	253.288	255.294	264.263	247.925	249.996	252.413	279.428	254.954	248.425	258.197	252.259	254.696	251.413	249.29	244.856	259.325	252.584	254.64	258.678	257.611	254.266	246.712	258.098	252.501	255.146	248.197	251.758	247.912	285.628	255.244	260.24	230.745	253.201	261.391
SPI1	1093.4	1141.11	1115.83	1184.02	1147.93	1118.52	1139.63	1130.16	1122.14	1159.66	1159.51	1132.49	1135.02	1137.3	1081.41	1145.23	1113.73	1166.91	1146.89	1128.23	1117.45	1146.65	1188.76	1077.9	1094.39	1141.58	1162.34	1148.5	1143.43	1121.97	1157.39	1161.22	1148.37	1166.45	1142.3	1113.63	1085.99	1096.78	1164.63	1111.2	1159.73	1122.46	1165.67	1196.44	1173.34	1134.9	1043.82	1143.06	1196.47
IRF5	99.4672	107.548	118.691	106.015	111.354	103.736	106.248	112.082	108.092	112.155	113.985	106.357	101.959	118.05	108.218	113.975	104.07	101.298	107.515	102.382	92.4932	106.679	120.619	95.0738	91.6763	110.732	118.716	100.85	108.242	106.649	114.637	103.632	104.362	109.485	114.81	109.846	101.719	100.567	117.432	102.936	114.135	108.859	118.684	107.651	118.147	108.88	93.6432	121.157	124.052
TBX5	253.891	251.726	265.66	270.033	263.06	239.676	255.85	224.22	261.45	246.805	242.91	260.58	252.446	257.537	226.723	251.582	229.111	253.111	241.32	236.015	264.794	256.274	248.225	250.405	265.868	234.824	256.778	261.917	252.256	256.223	247.196	254.542	237.477	230.32	252.401	260.806	259.465	267.785	253.455	234.375	250.344	259.797	250.913	255.754	261.302	270.173	261.212	261.943	233.597
ERG	208.778	220.3	203.809	237.235	215.422	215.481	218.459	198.43	216.791	218.926	219.648	214.631	223.656	207.865	196.643	209.809	209.262	223.551	214.683	211.31	221.793	227.437	222.776	214.203	215.607	210.616	211.248	220.472	210.89	213.219	207.002	235.314	218.441	218.988	219.547	218.378	220.749	216.94	212.963	214.06	207.919	212.536	215.773	238.076	214.959	211.857	214.258	218.469	221.117
HMGA1	137.197	130.591	131.539	135.142	137.868	126.442	139.716	129.948	133.438	132.309	136.387	138.676	124.651	128.575	127.751	138.915	131.738	136.706	127.015	135.559	132.231	137.239	135.07	123.556	133.026	142.223	142.266	133.899	137.032	131.368	146.335	127.057	126.116	135.209	138.28	139.031	117.923	125.465	138.779	129.361	136.505	136.63	134.013	146.555	138.495	137.104	110.174	135.445	145.728
STAT3	406.61	417.265	416.322	426.234	420.646	413.008	428.879	417.815	405.618	427.879	421.306	418.262	413.12	427.156	399.246	420.87	410.866	432.062	423.396	407.285	428.8	431.197	417.57	419.286	419.988	414.835	425.77	422.861	418.907	416.271	430.107	428.474	435.942	422.21	425.16	413.57	408.009	415.148	419.896	424.1	418.998	413.8	407.703	451.639	428.044	417.041	388.886	411.66	433.18
SP2	231.385	227.637	233.529	255.995	230.451	233.975	231.543	228.946	238.769	239.839	235.519	231.989	237.033	233.816	227.991	231.454	231.367	231.605	232.059	233.415	223.972	234.612	246.5	226.75	244.965	228.532	230.646	232.137	234.013	226.356	244.002	231.124	223.848	245.401	239.92	243.822	245.53	245.715	241.103	237.642	229.446	247.029	238.399	245.066	237.365	246.835	230.599	232.948	241.775
[truncated: 151 more columns]

## Sheet: GeneName_GeneId_Databases
Gene_name	Gene_id	Databases
AAMP	ENSG00000127837.8	Genecode. v36
ABCB8	ENSG00000197150.11	Genecode. v36
ABHD15	ENSG00000168792.4	Genecode. v36
ABLIM3	ENSG00000173210.18	Genecode. v36
ACAA1	ENSG00000060971.16	Genecode. v36
ACACB	ENSG00000076555.14	Genecode. v36
ACSBG2	ENSG00000130377.12	Genecode. v36
ACSL1	ENSG00000151726.12	Genecode. v36
ACTG1	ENSG00000184009.8	Genecode. v36
ACTN2	ENSG00000077522.11	Genecode. v36
ADA	ENSG00000196839.11	Genecode. v36
ADAMTSL4	ENSG00000143382.12	Genecode. v36
ADARB1	ENSG00000197381.14	Genecode. v36
ADCY5	ENSG00000173175.13	Genecode. v36
ADCY7	ENSG00000121281.11	Genecode. v36
ADD1	ENSG00000087274.15	Genecode. v36
ADNP	ENSG00000101126.14	Genecode. v36
ADNP2	ENSG00000101544.7	Genecode. v36
AEBP1	ENSG00000106624.7	Genecode. v36
AEBP2	ENSG00000139154.13	Genecode. v36
AFAP1L1	ENSG00000157510.12	Genecode. v36
AFF1	ENSG00000172493.19	Genecode. v36
AFF4	ENSG00000072364.11	Genecode. v36
AGPAT2	ENSG00000169692.11	Genecode. v36
AGTRAP	ENSG00000177674.14	Genecode. v36
AGXT	ENSG00000172482.4	Genecode. v36
AHCTF1	ENSG00000153207.13	Genecode. v36
AHDC1	ENSG00000126705.12	Genecode. v36
AHR	ENSG00000106546.11	Genecode. v36
AHRR	ENSG00000063438.15	Genecode. v36
AIF1	ENSG00000204472.11	Genecode. v36
AK1	ENSG00000106992.16	Genecode. v36
AKAP2	ENSG00000241978.8	Ensembl
AKAP6	ENSG00000151320.9	Genecode. v36
AKAP8	ENSG00000105127.7	Genecode. v36
AKAP8L	ENSG00000011243.16	Genecode. v36
AKNA	ENSG00000106948.15	Genecode. v36
ALDOA	ENSG00000149925.15	Genecode. v36
ALPK3	ENSG00000136383.6	Genecode. v36
ALX4	ENSG00000052850.5	Genecode. v36
ANAPC16	ENSG00000166295.7	Genecode. v36
ANGEL1	ENSG00000013523.8	Genecode. v36
ANKRD13D	ENSG00000172932.13	Genecode. v36
ANKRD34A	ENSG00000272031.2	Genecode. v36
ANKRD9	ENSG00000156381.7	Genecode. v36
ANKS1A	ENSG00000064999.13	Genecode. v36
ANKZF1	ENSG00000163516.12	Genecode. v36
ANXA11	ENSG00000122359.16	Genecode. v36
ANXA6	ENSG00000197043.12	Genecode. v36
APOLD1	ENSG00000178878.11	Genecode. v36
AR	ENSG00000169083.14	Genecode. v36
ARF1	ENSG00000143761.12	Genecode. v36
ARHGAP30	ENSG00000186517.12	Genecode. v36
ARHGAP35	ENSG00000160007.16	Genecode. v36
ARHGEF10L	ENSG00000074964.15	Genecode. v36
ARHGEF17	ENSG00000110237.3	Genecode. v36
ARHGEF3	ENSG00000163947.10	Genecode. v36
ARHGEF37	ENSG00000183111.10	Genecode. v36
ARID1B	ENSG00000049618.20	Genecode. v36
ARID2	ENSG00000189079.14	Genecode. v36
ARID3A	ENSG00000116017.9	Genecode. v36
ARID3B	ENSG00000179361.16	Genecode. v36
ARID4A	ENSG00000032219.17	Genecode. v36
ARID4B	ENSG00000054267.19	Genecode. v36
ARID5A	ENSG00000196843.14	Genecode. v36
ARID5B	ENSG00000150347.13	Genecode. v36
ARL8A	ENSG00000143862.6	Genecode. v36
ARMC5	ENSG00000140691.15	Genecode. v36
ARMC7	ENSG00000125449.5	Genecode. v36
ARNT	ENSG00000143437.19	Genecode. v36
ARNTL2	ENSG00000029153.13	Genecode. v36
ARRB2	ENSG00000141480.16	Genecode. v36
ARX	ENSG00000004848.6	Genecode. v36
ASAH1	ENSG00000104763.16	Genecode. v36
ASAP2	ENSG00000151693.8	Genecode. v36
ASB16	ENSG00000161664.5	Genecode. v36
ASCL2	ENSG00000183734.4	Genecode. v36
ASH1L	ENSG00000116539.9	Genecode. v36
ATAD2B	ENSG00000119778.13	Genecode. v36
ATAD3A	ENSG00000197785.12	Genecode. v36
ATAT1	ENSG00000137343.16	Genecode. v36
ATF1	ENSG00000123268.7	Genecode. v36
ATF2	ENSG00000115966.15	Genecode. v36
ATF3	ENSG00000162772.15	Genecode. v36
ATF4	ENSG00000128272.13	Genecode. v36
ATF5	ENSG00000169136.7	Genecode. v36
ATF6	ENSG00000118217.5	Genecode. v36
ATF6B	ENSG00000213676.9	Genecode. v36
ATF7	ENSG00000170653.17	Genecode. v36
ATG7	ENSG00000197548.11	Genecode. v36
ATMIN	ENSG00000166454.8	Genecode. v36
ATN1	ENSG00000111676.13	Genecode. v36
ATOH8	ENSG00000168874.11	Genecode. v36
ATP10A	ENSG00000206190.10	Genecode. v36
ATP11A	ENSG00000068650.17	Genecode. v36
ATP2A2	ENSG00000174437.15	Genecode. v36
ATP2B4	ENSG00000058668.13	Genecode. v36
ATXN1	ENSG00000124788.16	Genecode. v36
BACH1	ENSG00000156273.14	Genecode. v36
BACH2	ENSG00000112182.13	Genecode. v36
BARX2	ENSG00000043039.6	Genecode. v36
BATF	ENSG00000156127.6	Genecode. v36
BATF2	ENSG00000168062.8	Genecode. v36
BATF3	ENSG00000123685.7	Genecode. v36
BAX	ENSG00000087088.18	Genecode. v36
BAZ2A	ENSG00000076108.10	Genecode. v36
BBX	ENSG00000114439.17	Genecode. v36
BCAR1	ENSG00000050820.15	Genecode. v36
BCAS3	ENSG00000141376.19	Genecode. v36
BCKDK	ENSG00000103507.12	Genecode. v36
BCL11A	ENSG00000119866.19	Genecode. v36
BCL11B	ENSG00000127152.16	Genecode. v36
BCL2L1	ENSG00000171552.11	Genecode. v36
BCL3	ENSG00000069399.11	Genecode. v36
BCL6	ENSG00000113916.16	Genecode. v36
BCL6B	ENSG00000161940.9	Genecode. v36
BCLAF1	ENSG00000029363.14	Genecode. v36
BHLHA15	ENSG00000180535.3	Genecode. v36
BHLHE40	ENSG00000134107.4	Genecode. v36
BHLHE41	ENSG00000123095.5	Genecode. v36
BID	ENSG00000015475.17	Genecode. v36
BLVRB	ENSG00000090013.8	Genecode. v36
BMF	ENSG00000104081.12	Genecode. v36
BMI1	ENSG00000168283.12	Genecode. v36
BNC1	ENSG00000169594.11	Genecode. v36
BNC2	ENSG00000173068.16	Genecode. v36
BPHL	ENSG00000137274.11	Genecode. v36
BPTF	ENSG00000171634.15	Genecode. v36
BRD2	ENSG00000204256.11	Genecode. v36
BRI3	ENSG00000164713.8	Genecode. v36
BRMS1	ENSG00000174744.12	Genecode. v36
BTBD2	ENSG00000133243.7	Genecode. v36
C11orf52	ENSG00000149300.8	Genecode. v36
C1QTNF6	ENSG00000133466.12	Genecode. v36
C1orf162	ENSG00000143110.10	Genecode. v36
C2	ENSG00000166278.13	Genecode. v36
C20orf27	ENSG00000101220.16	Genecode. v36
C2orf42	ENSG00000115998.6	Genecode. v36
C3AR1	ENSG00000171860.4	Genecode. v36
C3orf36	ENSG00000221972.3	Genecode. v36
C7orf50	ENSG00000146540.13	Genecode. v36
C8orf58	ENSG00000241852.8	Genecode. v36
CABLES2	ENSG00000149679.10	Genecode. v36
CACNA2D2	ENSG00000007402.10	Genecode. v36
CACNB2	ENSG00000165995.17	Genecode. v36
CALD1	ENSG00000122786.18	Genecode. v36
CAMTA1	ENSG00000171735.17	Genecode. v36
CAMTA2	ENSG00000108509.19	Genecode. v36
CAPZB	ENSG00000077549.16	Genecode. v36
CARF	ENSG00000138380.16	Genecode. v36
CARNS1	ENSG00000172508.9	Genecode. v36
CASC3	ENSG00000108349.13	Genecode. v36
CASKIN2	ENSG00000177303.8	Genecode. v36
CASQ2	ENSG00000118729.11	Genecode. v36
CASZ1	ENSG00000130940.13	Genecode. v36
CAV1	ENSG00000105974.10	Genecode. v36
CBFB	ENSG00000067955.12	Genecode. v36
CBLB	ENSG00000114423.17	Genecode. v36
CBX1	ENSG00000108468.13	Genecode. v36
CBX2	ENSG00000173894.9	Genecode. v36
CC2D1A	ENSG00000132024.16	Genecode. v36
CCDC17	ENSG00000159588.13	Genecode. v36
CCDC51	ENSG00000164051.12	Genecode. v36
CCIN	ENSG00000185972.5	Genecode. v36
CCND3	ENSG00000112576.11	Genecode. v36
CCNK	ENSG00000090061.16	Genecode. v36
CCRL2	ENSG00000121797.9	Genecode. v36
CD248	ENSG00000174807.3	Genecode. v36
CD36	ENSG00000135218.16	Genecode. v36
CD4	ENSG00000010610.8	Genecode. v36
CD44	ENSG00000026508.15	Genecode. v36
CD59	ENSG00000085063.13	Genecode. v36
CD81	ENSG00000110651.10	Genecode. v36
CD82	ENSG00000085117.10	Genecode. v36
CD93	ENSG00000125810.9	Genecode. v36
CDC42BPB	ENSG00000198752.8	Genecode. v36
CDC42EP1	ENSG00000128283.6	Genecode. v36
CDC42EP3	ENSG00000163171.7	Genecode. v36
CDC42EP4	ENSG00000179604.9	Genecode. v36
CDC5L	ENSG00000096401.7	Genecode. v36
CDH5	ENSG00000179776.16	Genecode. v36
CDK9	ENSG00000136807.10	Genecode. v36
CDKN2D	ENSG00000129355.6	Genecode. v36
CEBPA	ENSG00000245848.2	Genecode. v36
CEBPB	ENSG00000172216.5	Genecode. v36
CEBPD	ENSG00000221869.4	Genecode. v36
CEBPG	ENSG00000153879.7	Genecode. v36
CEBPZ	ENSG00000115816.12	Genecode. v36
CELP	ENSG00000170827.8	Genecode. v36
CENPA	ENSG00000115163.13	Genecode. v36
CENPB	ENSG00000125817.7	Genecode. v36
CENPT	ENSG00000102901.11	Genecode. v36
CENPX	ENSG00000169689.13	Genecode. v36
CERS6	ENSG00000172292.13	Genecode. v36
CES2	ENSG00000172831.10	Genecode. v36
CFLAR	ENSG00000003402.18	Genecode. v36
CGGBP1	ENSG00000163320.9	Genecode. v36
CHCHD3	ENSG00000106554.10	Genecode. v36
CHCHD4	ENSG00000163528.11	Genecode. v36
CHD7	ENSG00000171316.10	Genecode. v36
CHIT1	ENSG00000133063.14	Genecode. v36
CHPF2	ENSG00000033100.13	Genecode. v36
CHRNB1	ENSG00000170175.9	Genecode. v36
CHST3	ENSG00000122863.5	Genecode. v36
CHSY1	ENSG00000131873.5	Genecode. v36
CIAO1	ENSG00000144021.2	Genecode. v36
CIC	ENSG00000079432.6	Genecode. v36
CIITA	ENSG00000179583.16	Genecode. v36
CIRBP	ENSG00000099622.12	Genecode. v36
CISD3	ENSG00000277972.1	Genecode. v36
CKS1B	ENSG00000173207.11	Genecode. v36
CLCF1	ENSG00000175505.10	Genecode. v36
CLDN4	ENSG00000189143.9	Genecode. v36
CLDN7	ENSG00000181885.17	Genecode. v36
CLN6	ENSG00000128973.10	Genecode. v36
CLN8	ENSG00000182372.6	Genecode. v36
CLOCK	ENSG00000134852.13	Genecode. v36
CLTA	ENSG00000122705.15	Genecode. v36
CMIP	ENSG00000153815.15	Genecode. v36
CNOT6L	ENSG00000138767.11	Genecode. v36
COL4A1	ENSG00000187498.13	Genecode. v36
COL4A2	ENSG00000134871.16	Genecode. v36
COL6A2	ENSG00000142173.13	Genecode. v36
COL8A2	ENSG00000171812.9	Genecode. v36
CORO1C	ENSG00000110880.9	Genecode. v36
COX4I2	ENSG00000131055.4	Genecode. v36
CPEB2	ENSG00000137449.14	Genecode. v36
CPNE2	ENSG00000140848.15	Genecode. v36
CPT2	ENSG00000157184.5	Genecode. v36
CREB1	ENSG00000118260.13	Genecode. v36
CREB3	ENSG00000107175.9	Genecode. v36
CREB3L1	ENSG00000157613.9	Genecode. v36
CREB3L2	ENSG00000182158.13	Genecode. v36
CREB3L4	ENSG00000143578.14	Genecode. v36
CREB5	ENSG00000146592.15	Genecode. v36
CREBL2	ENSG00000111269.2	Genecode. v36
CREBZF	ENSG00000137504.12	Genecode. v36
CREM	ENSG00000095794.18	Genecode. v36
CRIP2	ENSG00000182809.9	Genecode. v36
CRTC1	ENSG00000105662.14	Genecode. v36
CRYAB	ENSG00000109846.6	Genecode. v36
CSK	ENSG00000103653.15	Genecode. v36
CSRNP1	ENSG00000144655.13	Genecode. v36
CSRNP2	ENSG00000110925.5	Genecode. v36
CSRNP3	ENSG00000178662.14	Genecode. v36
CTCF	ENSG00000102974.13	Genecode. v36
CTU2	ENSG00000174177.11	Genecode. v36
CUX1	ENSG00000257923.8	Genecode. v36
CWC25	ENSG00000273559.3	Genecode. v36
CXCL16	ENSG00000161921.13	Genecode. v36
CXXC1	ENSG00000154832.13	Genecode. v36
CXXC4	ENSG00000168772.10	Genecode. v36
CXXC5	ENSG00000171604.10	Genecode. v36
CYB5A	ENSG00000166347.17	Genecode. v36
CYB5R3	ENSG00000100243.19	Genecode. v36
CYBA	ENSG00000051523.9	Genecode. v36
CYP1B1	ENSG00000138061.10	Genecode. v36
DACH1	ENSG00000276644.3	Genecode. v36
DACH2	ENSG00000126733.19	Genecode. v36
DAPK3	ENSG00000167657.10	Genecode. v36
DAXX	ENSG00000204209.9	Genecode. v36
DBNL	ENSG00000136279.17	Genecode. v36
DBP	ENSG00000105516.9	Genecode. v36
DCP1B	ENSG00000151065.12	Genecode. v36
DCTN2	ENSG00000175203.14	Genecode. v36
DDAH2	ENSG00000213722.7	Genecode. v36
DDIT3	ENSG00000175197.9	Genecode. v36
DDIT4	ENSG00000168209.4	Genecode. v36
DDX54	ENSG00000123064.11	Genecode. v36
DEAF1	ENSG00000177030.15	Genecode. v36
DEDD2	ENSG00000160570.12	Genecode. v36
DHDH	ENSG00000104808.6	Genecode. v36
DHX37	ENSG00000150990.6	Genecode. v36
DIAPH1	ENSG00000131504.14	Genecode. v36
DIXDC1	ENSG00000150764.12	Genecode. v36
DLC1	ENSG00000164741.13	Genecode. v36
DLGAP4	ENSG00000080845.16	Genecode. v36
DMRT2	ENSG00000173253.13	Genecode. v36
DMRT3	ENSG00000064218.4	Genecode. v36
DMRTA1	ENSG00000176399.3	Genecode. v36
DMTF1	ENSG00000135164.17	Genecode. v36
DNAJB12	ENSG00000148719.13	Genecode. v36
DNAJC18	ENSG00000170464.8	Genecode. v36
DNAJC5	ENSG00000101152.9	Genecode. v36
DNTTIP1	ENSG00000101457.11	Genecode. v36
DOCK6	ENSG00000130158.12	Genecode. v36
DOHH	ENSG00000129932.6	Genecode. v36
DOT1L	ENSG00000104885.16	Genecode. v36
DPF3	ENSG00000205683.10	Genecode. v36
DPM2	ENSG00000136908.16	Genecode. v36
DPM3	ENSG00000179085.7	Genecode. v36
DR1	ENSG00000117505.11	Genecode. v36
DRAP1	ENSG00000175550.6	Genecode. v36
DSE	ENSG00000111817.15	Genecode. v36
DST	ENSG00000151914.16	Genecode. v36
DSTN	ENSG00000125868.14	Genecode. v36
DTX4	ENSG00000110042.6	Genecode. v36
DUSP5	ENSG00000138166.5	Genecode. v36
DUSP6	ENSG00000139318.7	Genecode. v36
DUSP7	ENSG00000164086.9	Genecode. v36
DUSP8	ENSG00000184545.9	Genecode. v36
DYRK1A	ENSG00000157540.18	Genecode. v36
DYRK3	ENSG00000143479.14	Genecode. v36
DZIP1	ENSG00000134874.16	Genecode. v36
E2F1	ENSG00000101412.12	Genecode. v36
E2F2	ENSG00000007968.6	Genecode. v36
E2F3	ENSG00000112242.13	Genecode. v36
E2F4	ENSG00000205250.7	Genecode. v36
E2F5	ENSG00000133740.9	Genecode. v36
E2F6	ENSG00000169016.15	Genecode. v36
E2F7	ENSG00000165891.14	Genecode. v36
E2F8	ENSG00000129173.11	Genecode. v36
E4F1	ENSG00000167967.14	Genecode. v36
EBF1	ENSG00000164330.15	Genecode. v36
EBF2	ENSG00000221818.7	Genecode. v36
EBF3	ENSG00000108001.12	Genecode. v36
EBF4	ENSG00000088881.19	Genecode. v36
EEA1	ENSG00000102189.15	Genecode. v36
EEF2	ENSG00000167658.14	Genecode. v36
EEF2K	ENSG00000103319.10	Genecode. v36
EGFL8	ENSG00000241404.5	Genecode. v36
EGFR	ENSG00000146648.14	Genecode. v36
EGR1	ENSG00000120738.7	Genecode. v36
EGR2	ENSG00000122877.12	Genecode. v36
EGR3	ENSG00000179388.8	Genecode. v36
EHBP1L1	ENSG00000173442.10	Genecode. v36
EHF	ENSG00000135373.11	Genecode. v36
EIF5A	ENSG00000132507.16	Genecode. v36
ELF1	ENSG00000120690.12	Genecode. v36
ELF2	ENSG00000109381.18	Genecode. v36
ELF3	ENSG00000163435.14	Genecode. v36
ELF4	ENSG00000102034.15	Genecode. v36
ELF5	ENSG00000135374.8	Genecode. v36
ELK1	ENSG00000126767.16	Genecode. v36
ELK3	ENSG00000111145.6	Genecode. v36
ELK4	ENSG00000158711.12	Genecode. v36
ELL	ENSG00000105656.11	Genecode. v36
EMILIN2	ENSG00000132205.9	Genecode. v36
EML4	ENSG00000143924.17	Genecode. v36
EMX1	ENSG00000135638.12	Genecode. v36
ENG	ENSG00000106991.12	Genecode. v36
ENTPD6	ENSG00000197586.11	Genecode. v36
EOMES	ENSG00000163508.11	Genecode. v36
EP300	ENSG00000100393.9	Genecode. v36
EPAS1	ENSG00000116016.12	Genecode. v36
EPHA2	ENSG00000142627.12	Genecode. v36
EPS15L1	ENSG00000127527.12	Genecode. v36
ERCC2	ENSG00000104884.13	Genecode. v36
ERF	ENSG00000105722.8	Genecode. v36
ERG	ENSG00000157554.17	Genecode. v36
ERLIN2	ENSG00000147475.13	Genecode. v36
ESPL1	ENSG00000135476.10	Genecode. v36
ESR1	ENSG00000091831.20	Genecode. v36
ESR2	ENSG00000140009.17	Genecode. v36
ESRRA	ENSG00000173153.12	Genecode. v36
ESRRG	ENSG00000196482.15	Genecode. v36
ESYT2	ENSG00000117868.14	Genecode. v36
ETS1	ENSG00000134954.13	Genecode. v36
ETS2	ENSG00000157557.10	Genecode. v36
ETV1	ENSG00000006468.12	Genecode. v36
ETV3	ENSG00000117036.10	Genecode. v36
ETV5	ENSG00000244405.6	Genecode. v36
ETV6	ENSG00000139083.9	Genecode. v36
ETV7	ENSG00000010030.12	Genecode. v36
EZH2	ENSG00000106462.9	Genecode. v36
F2RL3	ENSG00000127533.3	Genecode. v36
FAF1	ENSG00000185104.18	Genecode. v36
FAM107B	ENSG00000065809.12	Genecode. v36
FAM126B	ENSG00000155744.8	Genecode. v36
FAM166A	ENSG00000188163.7	Genecode. v36
FAM200B	ENSG00000237765.5	Genecode. v36
FAM20A	ENSG00000108950.10	Genecode. v36
FAM47E	ENSG00000189157.12	Genecode. v36
FAM89B	ENSG00000176973.7	Genecode. v36
FBXL19	ENSG00000099364.15	Genecode. v36
FBXO3	ENSG00000110429.12	Genecode. v36
FBXO32	ENSG00000156804.6	Genecode. v36
FBXO46	ENSG00000177051.5	Genecode. v36
FCHSD2	ENSG00000137478.13	Genecode. v36
FGR	ENSG00000000938.11	Genecode. v36
FIZ1	ENSG00000179943.7	Genecode. v36
FLAD1	ENSG00000160688.17	Genecode. v36
FLI1	ENSG00000151702.15	Genecode. v36
FLOT1	ENSG00000137312.13	Genecode. v36
FMOD	ENSG00000122176.10	Genecode. v36
FNDC3B	ENSG00000075420.11	Genecode. v36
FOS	ENSG00000170345.8	Genecode. v36
FOSB	ENSG00000125740.12	Genecode. v36
FOSL1	ENSG00000175592.7	Genecode. v36
FOSL2	ENSG00000075426.10	Genecode. v36
FOXA1	ENSG00000129514.5	Genecode. v36
FOXA2	ENSG00000125798.13	Genecode. v36
FOXC1	ENSG00000054598.6	Genecode. v36
FOXF1	ENSG00000103241.6	Genecode. v36
FOXF2	ENSG00000137273.3	Genecode. v36
FOXJ1	ENSG00000129654.7	Genecode. v36
FOXJ2	ENSG00000065970.7	Genecode. v36
FOXJ3	ENSG00000198815.7	Genecode. v36
FOXK1	ENSG00000164916.10	Genecode. v36
FOXK2	ENSG00000141568.18	Genecode. v36
FOXL1	ENSG00000176678.5	Genecode. v36
FOXM1	ENSG00000111206.11	Genecode. v36
FOXN2	ENSG00000170802.14	Genecode. v36
FOXN3	ENSG00000053254.14	Genecode. v36
FOXO1	ENSG00000150907.6	Genecode. v36
FOXO3	ENSG00000118689.13	Genecode. v36
FOXO4	ENSG00000184481.15	Genecode. v36
FOXO6	ENSG00000204060.5	Genecode. v36
FOXP1	ENSG00000114861.17	Genecode. v36
FOXP2	ENSG00000128573.21	Genecode. v36
FOXP4	ENSG00000137166.13	Genecode. v36
FOXQ1	ENSG00000164379.5	Genecode. v36
FOXS1	ENSG00000179772.7	Genecode. v36
FPGS	ENSG00000136877.13	Genecode. v36
FPR1	ENSG00000171051.7	Genecode. v36
FSD2	ENSG00000186628.11	Genecode. v36
FTL	ENSG00000087086.12	Genecode. v36
FUBP1	ENSG00000162613.15	Genecode. v36
FUT1	ENSG00000174951.9	Genecode. v36
FXYD6	ENSG00000137726.14	Genecode. v36
G6PC3	ENSG00000141349.7	Genecode. v36
GAB1	ENSG00000109458.7	Genecode. v36
GABARAP	ENSG00000170296.8	Genecode. v36
GABARAPL1	ENSG00000139112.9	Genecode. v36
GABPA	ENSG00000154727.9	Genecode. v36
GABPB1	ENSG00000104064.15	Genecode. v36
GABPB2	ENSG00000143458.10	Genecode. v36
GADD45B	ENSG00000099860.7	Genecode. v36
GATA2	ENSG00000179348.10	Genecode. v36
GATA3	ENSG00000107485.14	Genecode. v36
GATA4	ENSG00000136574.16	Genecode. v36
GATA6	ENSG00000141448.7	Genecode. v36
GATAD2A	ENSG00000167491.16	Genecode. v36
GATAD2B	ENSG00000143614.7	Genecode. v36
GCOM1	ENSG00000137878.15	Genecode. v36
GDF15	ENSG00000130513.6	Genecode. v36
GDF7	ENSG00000143869.6	Genecode. v36
GFI1	ENSG00000162676.10	Genecode. v36
GFOD1	ENSG00000145990.9	Genecode. v36
GGA1	ENSG00000100083.17	Genecode. v36
GGA3	ENSG00000125447.15	Genecode. v36
GIPC2	ENSG00000137960.5	Genecode. v36
GIT1	ENSG00000108262.14	Genecode. v36
GLI1	ENSG00000111087.8	Genecode. v36
GLI2	ENSG00000074047.19	Genecode. v36
GLI3	ENSG00000106571.11	Genecode. v36
GLI4	ENSG00000250571.5	Genecode. v36
GLIPR2	ENSG00000122694.14	Genecode. v36
GLIS2	ENSG00000126603.7	Genecode. v36
GLIS3	ENSG00000107249.20	Genecode. v36
GLMP	ENSG00000198715.10	Genecode. v36
GLRX	ENSG00000173221.12	Genecode. v36
GLYR1	ENSG00000140632.15	Genecode. v36
GMEB1	ENSG00000162419.11	Genecode. v36
GMEB2	ENSG00000101216.9	Genecode. v36
GNA15	ENSG00000060558.3	Genecode. v36
GNAT1	ENSG00000114349.8	Genecode. v36
GNG7	ENSG00000176533.11	Genecode. v36
GORASP1	ENSG00000114745.12	Genecode. v36
GPBP1	ENSG00000062194.14	Genecode. v36
GPBP1L1	ENSG00000159592.9	Genecode. v36
GPN1	ENSG00000198522.12	Genecode. v36
GPR137	ENSG00000173264.12	Genecode. v36
GPR20	ENSG00000204882.3	Genecode. v36
GPR4	ENSG00000177464.4	Genecode. v36
GPR84	ENSG00000139572.3	Genecode. v36
GPRC5C	ENSG00000170412.15	Genecode. v36
GPRIN3	ENSG00000185477.4	Genecode. v36
GPSM3	ENSG00000213654.8	Genecode. v36
GRAMD4	ENSG00000075240.15	Genecode. v36
GRB10	ENSG00000106070.16	Genecode. v36
GRB2	ENSG00000177885.12	Genecode. v36
GRHL2	ENSG00000083307.9	Genecode. v36
GRK5	ENSG00000198873.11	Genecode. v36
GRPEL2	ENSG00000164284.13	Genecode. v36
GSK3A	ENSG00000105723.10	Genecode. v36
GSS	ENSG00000100983.8	Genecode. v36
GSTO1	ENSG00000148834.11	Genecode. v36
GTF2B	ENSG00000137947.10	Genecode. v36
GTF2I	ENSG00000263001.4	Genecode. v36
GTF2IRD1	ENSG00000006704.9	Genecode. v36
GTF2IRD2B	ENSG00000174428.15	Genecode. v36
GTF3A	ENSG00000122034.11	Genecode. v36
GTF3C2	ENSG00000115207.12	Genecode. v36
GZF1	ENSG00000125812.14	Genecode. v36
HAPLN3	ENSG00000140511.10	Genecode. v36
HAUS3	ENSG00000214367.6	Genecode. v36
HAUS8	ENSG00000131351.13	Genecode. v36
HBEGF	ENSG00000113070.7	Genecode. v36
HBP1	ENSG00000105856.12	Genecode. v36
HCFC1R1	ENSG00000103145.9	Genecode. v36
HDX	ENSG00000165259.12	Genecode. v36
HEG1	ENSG00000173706.11	Genecode. v36
HES2	ENSG00000069812.10	Genecode. v36
HES4	ENSG00000188290.9	Genecode. v36
HEY1	ENSG00000164683.15	Genecode. v36
HEY2	ENSG00000135547.7	Genecode. v36
HEYL	ENSG00000163909.7	Genecode. v36
HHEX	ENSG00000152804.9	Genecode. v36
HIC1	ENSG00000177374.11	Genecode. v36
HIC2	ENSG00000169635.8	Genecode. v36
HIF1A	ENSG00000100644.15	Genecode. v36
HIF3A	ENSG00000124440.14	Genecode. v36
HINFP	ENSG00000172273.11	Genecode. v36
HIP1R	ENSG00000130787.12	Genecode. v36
HIVEP1	ENSG00000095951.15	Genecode. v36
HIVEP2	ENSG00000010818.7	Genecode. v36
HIVEP3	ENSG00000127124.12	Genecode. v36
HK1	ENSG00000156515.20	Genecode. v36
HK2	ENSG00000159399.8	Genecode. v36
HLA-E	ENSG00000204592.8	Genecode. v36
HLF	ENSG00000108924.12	Genecode. v36
HLX	ENSG00000136630.12	Genecode. v36
HMBOX1	ENSG00000147421.16	Genecode. v36
HMG20A	ENSG00000140382.13	Genecode. v36
HMG20B	ENSG00000064961.17	Genecode. v36
HMGA1	ENSG00000137309.18	Genecode. v36
HMGA2	ENSG00000149948.12	Genecode. v36
HMGN3	ENSG00000118418.13	Genecode. v36
HMGXB3	ENSG00000113716.11	Genecode. v36
HMGXB4	ENSG00000100281.12	Genecode. v36
HNF1B	ENSG00000275410.3	Genecode. v36
HNF4G	ENSG00000164749.10	Genecode. v36
HNRNPA3	ENSG00000170144.17	Genecode. v36
HNRNPF	ENSG00000169813.15	Genecode. v36
HNRNPK	ENSG00000165119.17	Genecode. v36
HNRNPUL1	ENSG00000105323.15	Genecode. v36
HOMEZ	ENSG00000215271.7	Genecode. v36
HOXA2	ENSG00000105996.6	Genecode. v36
HOXA3	ENSG00000105997.21	Genecode. v36
HOXA4	ENSG00000197576.12	Genecode. v36
HOXA5	ENSG00000106004.4	Genecode. v36
HOXA6	ENSG00000106006.6	Genecode. v36
HOXB3	ENSG00000120093.10	Genecode. v36
HOXB4	ENSG00000182742.5	Genecode. v36
HOXB5	ENSG00000120075.5	Genecode. v36
HOXC4	ENSG00000198353.7	Genecode. v36
HOXD1	ENSG00000128645.12	Genecode. v36
HOXD8	ENSG00000175879.8	Genecode. v36
HRC	ENSG00000130528.10	Genecode. v36
HRH2	ENSG00000113749.6	Genecode. v36
HS1BP3	ENSG00000118960.11	Genecode. v36
HSD17B14	ENSG00000087076.7	Genecode. v36
HSF1	ENSG00000185122.9	Genecode. v36
HSF2	ENSG00000025156.11	Genecode. v36
HSF4	ENSG00000102878.14	Genecode. v36
HSPB2	ENSG00000170276.5	Genecode. v36
HSPB8	ENSG00000152137.5	Genecode. v36
ID1	ENSG00000125968.8	Genecode. v36
ID2	ENSG00000115738.8	Genecode. v36
ID3	ENSG00000117318.8	Genecode. v36
IFI16	ENSG00000163565.17	Genecode. v36
IFRD2	ENSG00000214706.9	Genecode. v36
IFT122	ENSG00000163913.10	Genecode. v36
IGFBP7	ENSG00000163453.10	Genecode. v36
IKZF1	ENSG00000185811.15	Genecode. v36
IKZF2	ENSG00000030419.15	Genecode. v36
IKZF3	ENSG00000161405.15	Genecode. v36
IKZF4	ENSG00000123411.13	Genecode. v36
IL11RA	ENSG00000137070.16	Genecode. v36
IL1R2	ENSG00000115590.12	Genecode. v36
IL27	ENSG00000197272.2	Genecode. v36
IL27RA	ENSG00000104998.3	Genecode. v36
IL32	ENSG00000008517.15	Genecode. v36
IL4R	ENSG00000077238.12	Genecode. v36
IL6R	ENSG00000160712.11	Genecode. v36
ILK	ENSG00000166333.12	Genecode. v36
ING1	ENSG00000153487.12	Genecode. v36
INHA	ENSG00000123999.4	Genecode. v36
INPP5B	ENSG00000204084.11	Genecode. v36
INSM2	ENSG00000168348.3	Genecode. v36
IP6K3	ENSG00000161896.9	Genecode. v36
IQCJ-SCHIP1	ENSG00000250588.5	Genecode. v36
IRAK1	ENSG00000184216.10	Genecode. v36
IRF1	ENSG00000125347.12	Genecode. v36
IRF2	ENSG00000168310.9	Genecode. v36
IRF3	ENSG00000126456.14	Genecode. v36
IRF4	ENSG00000137265.13	Genecode. v36
IRF5	ENSG00000128604.17	Genecode. v36
IRF6	ENSG00000117595.9	Genecode. v36
IRF7	ENSG00000185507.18	Genecode. v36
IRF8	ENSG00000140968.9	Genecode. v36
IRF9	ENSG00000213928.7	Genecode. v36
IRS1	ENSG00000169047.5	Genecode. v36
IRX1	ENSG00000170549.3	Genecode. v36
IRX2	ENSG00000170561.11	Genecode. v36
IRX3	ENSG00000177508.11	Genecode. v36
IRX5	ENSG00000176842.13	Genecode. v36
ISG20	ENSG00000172183.13	Genecode. v36
ITGA5	ENSG00000161638.9	Genecode. v36
ITGB2	ENSG00000160255.15	Genecode. v36
ITGB6	ENSG00000115221.9	Genecode. v36
ITLN2	ENSG00000158764.6	Genecode. v36
ITPK1	ENSG00000100605.15	Genecode. v36
ITPKB	ENSG00000143772.8	Genecode. v36
JAG1	ENSG00000101384.10	Genecode. v36
JDP2	ENSG00000140044.11	Genecode. v36
JOSD2	ENSG00000161677.10	Genecode. v36
JPH2	ENSG00000149596.6	Genecode. v36
JRK	ENSG00000234616.7	Genecode. v36
JRKL	ENSG00000183340.6	Genecode. v36
JUN	ENSG00000177606.6	Genecode. v36
JUNB	ENSG00000171223.5	Genecode. v36
JUND	ENSG00000130522.5	Genecode. v36
KAT7	ENSG00000136504.10	Genecode. v36
KCMF1	ENSG00000176407.16	Genecode. v36
KCNH2	ENSG00000055118.13	Genecode. v36
KCNJ15	ENSG00000157551.16	Genecode. v36
KCNK5	ENSG00000164626.8	Genecode. v36
KCNK7	ENSG00000173338.11	Genecode. v36
KDM2A	ENSG00000173120.13	Genecode. v36
KDM2B	ENSG00000089094.15	Genecode. v36
KDM5B	ENSG00000117139.15	Genecode. v36
KDM6A	ENSG00000147050.13	Genecode. v36
KIAA0040	ENSG00000235750.8	Genecode. v36
KIAA2013	ENSG00000116685.14	Genecode. v36
KIN	ENSG00000151657.10	Genecode. v36
KLF10	ENSG00000155090.13	Genecode. v36
KLF11	ENSG00000172059.9	Genecode. v36
KLF12	ENSG00000118922.15	Genecode. v36
KLF13	ENSG00000169926.8	Genecode. v36
KLF15	ENSG00000163884.3	Genecode. v36
KLF16	ENSG00000129911.7	Genecode. v36
KLF2	ENSG00000127528.5	Genecode. v36
KLF3	ENSG00000109787.11	Genecode. v36
KLF4	ENSG00000136826.13	Genecode. v36
KLF5	ENSG00000102554.12	Genecode. v36
KLF6	ENSG00000067082.13	Genecode. v36
KLF7	ENSG00000118263.13	Genecode. v36
KLF8	ENSG00000102349.13	Genecode. v36
KLF9	ENSG00000119138.4	Genecode. v36
KLHL21	ENSG00000162413.15	Genecode. v36
KLHL26	ENSG00000167487.10	Genecode. v36
KLHL33	ENSG00000185271.6	Genecode. v36
KMT2A	ENSG00000118058.19	Genecode. v36
KMT2B	ENSG00000272333.4	Genecode. v36
KPTN	ENSG00000118162.12	Genecode. v36
L3MBTL1	ENSG00000185513.13	Genecode. v36
L3MBTL3	ENSG00000198945.6	Genecode. v36
L3MBTL4	ENSG00000154655.13	Genecode. v36
LAMC1	ENSG00000135862.5	Genecode. v36
LBX2	ENSG00000179528.14	Genecode. v36
LCOR	ENSG00000196233.10	Genecode. v36
LCORL	ENSG00000178177.13	Genecode. v36
LDB1	ENSG00000198728.9	Genecode. v36
LDB3	ENSG00000122367.18	Genecode. v36
LDLR	ENSG00000130164.10	Genecode. v36
LEF1	ENSG00000138795.8	Genecode. v36
LENEP	ENSG00000163352.5	Genecode. v36
LGALS3	ENSG00000131981.14	Genecode. v36
LGALS9	ENSG00000168961.15	Genecode. v36
LHFPL2	ENSG00000145685.12	Genecode. v36
LHX4	ENSG00000121454.5	Genecode. v36
LHX6	ENSG00000106852.14	Genecode. v36
LHX9	ENSG00000143355.14	Genecode. v36
LIMK2	ENSG00000182541.16	Genecode. v36
LIN54	ENSG00000189308.9	Genecode. v36
LIX1L	ENSG00000271601.3	Genecode. v36
LLGL1	ENSG00000131899.9	Genecode. v36
LMCD1	ENSG00000071282.10	Genecode. v36
LMF2	ENSG00000100258.16	Genecode. v36
LMNA	ENSG00000160789.18	Genecode. v36
LMO7	ENSG00000136153.18	Genecode. v36
LMX1A	ENSG00000162761.13	Genecode. v36
LMX1B	ENSG00000136944.16	Genecode. v36
LOC100131635	ENSG00000228804.4	Ensembl
LOC100289230	ENSG00000248489.1	Ensembl
LOC730668	ENSG00000280424.1	Ensembl
LOXL2	ENSG00000134013.14	Genecode. v36
LPCAT1	ENSG00000153395.8	Genecode. v36
LPP	ENSG00000145012.11	Genecode. v36
LRP10	ENSG00000197324.7	Genecode. v36
LRRC25	ENSG00000175489.9	Genecode. v36
LRRC27	ENSG00000148814.16	Genecode. v36
LRRC32	ENSG00000137507.10	Genecode. v36
LRRC8A	ENSG00000136802.10	Genecode. v36
LRRFIP1	ENSG00000124831.17	Genecode. v36
LSM10	ENSG00000181817.5	Genecode. v36
LSM12	ENSG00000161654.8	Genecode. v36
LSM4	ENSG00000130520.9	Genecode. v36
LSP1	ENSG00000130592.12	Genecode. v36
LY6G5B	ENSG00000240053.8	Genecode. v36
LY6G6C	ENSG00000204421.2	Genecode. v36
LY86	ENSG00000112799.7	Genecode. v36
LYL1	ENSG00000104903.4	Genecode. v36
LZTS2	ENSG00000107816.16	Genecode. v36
MACF1	ENSG00000127603.22	Genecode. v36
MAD2L2	ENSG00000116670.13	Genecode. v36
MAF	ENSG00000178573.6	Genecode. v36
MAF1	ENSG00000179632.8	Genecode. v36
MAFA	ENSG00000182759.3	Genecode. v36
MAFB	ENSG00000204103.3	Genecode. v36
MAFF	ENSG00000185022.10	Genecode. v36
MAFG	ENSG00000197063.9	Genecode. v36
MAFK	ENSG00000198517.8	Genecode. v36
MALL	ENSG00000144063.3	Genecode. v36
MAP1LC3B	ENSG00000140941.11	Genecode. v36
MAP2K2	ENSG00000126934.12	Genecode. v36
MAP2K3	ENSG00000034152.17	Genecode. v36
MAP3K8	ENSG00000107968.8	Genecode. v36
MAPK12	ENSG00000188130.12	Genecode. v36
MAPK1IP1L	ENSG00000168175.13	Genecode. v36
MAPK4	ENSG00000141639.10	Genecode. v36
MAPKAP1	ENSG00000119487.15	Genecode. v36
MAPKAPK2	ENSG00000162889.9	Genecode. v36
MAPKAPK3	ENSG00000114738.9	Genecode. v36
MAX	ENSG00000125952.17	Genecode. v36
MAZ	ENSG00000103495.12	Genecode. v36
MBD1	ENSG00000141644.16	Genecode. v36
MBD2	ENSG00000134046.10	Genecode. v36
MBD3	ENSG00000071655.16	Genecode. v36
MBD4	ENSG00000129071.8	Genecode. v36
MBD6	ENSG00000166987.13	Genecode. v36
MBNL1	ENSG00000152601.16	Genecode. v36
MBNL2	ENSG00000139793.17	Genecode. v36
MCAM	ENSG00000076706.13	Genecode. v36
MCL1	ENSG00000143384.11	Genecode. v36
MDC1	ENSG00000137337.13	Genecode. v36
MECOM	ENSG00000085276.16	Genecode. v36
MECP2	ENSG00000169057.18	Genecode. v36
MED26	ENSG00000105085.9	Genecode. v36
MED29	ENSG00000063322.12	Genecode. v36
MEF2A	ENSG00000068305.16	Genecode. v36
MEF2C	ENSG00000081189.12	Genecode. v36
MEF2D	ENSG00000116604.16	Genecode. v36
MEGF8	ENSG00000105429.11	Genecode. v36
MEIS1	ENSG00000143995.18	Genecode. v36
MEIS2	ENSG00000134138.18	Genecode. v36
MEIS3	ENSG00000105419.16	Genecode. v36
MEOX1	ENSG00000005102.11	Genecode. v36
MEOX2	ENSG00000106511.5	Genecode. v36
MEPCE	ENSG00000146834.12	Genecode. v36
METRNL	ENSG00000176845.11	Genecode. v36
MFSD5	ENSG00000182544.8	Genecode. v36
MGA	ENSG00000174197.15	Genecode. v36
MGAT1	ENSG00000131446.14	Genecode. v36
MGAT4B	ENSG00000161013.15	Genecode. v36
MICAL2	ENSG00000133816.12	Genecode. v36
MICAL3	ENSG00000243156.6	Genecode. v36
MIF4GD	ENSG00000125457.12	Genecode. v36
MIR126	ENSG00000199161.1	Genecode. v36
MIR1913	ENSG00000222958.1	Genecode. v36
MIR24-2	ENSG00000276797.1	Genecode. v36
MIR27A	ENSG00000207808.1	Genecode. v36
MIR3128	ENSG00000265396.1	Genecode. v36
MIR3619	ENSG00000266533.1	Genecode. v36
MIR3945	ENSG00000266698.1	Genecode. v36
MIR4257	ENSG00000264553.1	Genecode. v36
MIR4266	ENSG00000265965.1	Genecode. v36
MIR604	ENSG00000207612.1	Genecode. v36
MIR938	ENSG00000216035.1	Genecode. v36
MITF	ENSG00000187098.13	Genecode. v36
MIXL1	ENSG00000185155.10	Genecode. v36
MKX	ENSG00000150051.12	Genecode. v36
MLLT1	ENSG00000130382.8	Genecode. v36
MLLT10	ENSG00000078403.15	Genecode. v36
MLLT6	ENSG00000275023.3	Genecode. v36
MLX	ENSG00000108788.10	Genecode. v36
MLXIP	ENSG00000175727.12	Genecode. v36
MLXIPL	ENSG00000009950.14	Genecode. v36
MMP25	ENSG00000008516.15	Genecode. v36
MMRN2	ENSG00000173269.12	Genecode. v36
MNT	ENSG00000070444.13	Genecode. v36
MORN4	ENSG00000171160.16	Genecode. v36
MOSPD3	ENSG00000106330.10	Genecode. v36
MPEG1	ENSG00000197629.5	Genecode. v36
MPND	ENSG00000008382.14	Genecode. v36
MPP1	ENSG00000130830.13	Genecode. v36
MPP2	ENSG00000108852.13	Genecode. v36
MRAS	ENSG00000158186.11	Genecode. v36
MRPL4	ENSG00000105364.12	Genecode. v36
MRPL51	ENSG00000111639.6	Genecode. v36
MRPL55	ENSG00000162910.17	Genecode. v36
MSANTD1	ENSG00000188981.9	Genecode. v36
MSANTD3	ENSG00000066697.13	Genecode. v36
MSANTD4	ENSG00000170903.9	Genecode. v36
MSC	ENSG00000178860.8	Genecode. v36
MSH5	ENSG00000204410.13	Genecode. v36
MSN	ENSG00000147065.15	Genecode. v36
MSX1	ENSG00000163132.6	Genecode. v36
MSX2	ENSG00000120149.8	Genecode. v36
MT1A	ENSG00000205362.9	Genecode. v36
MT1E	ENSG00000169715.13	Genecode. v36
MT1JP	ENSG00000255986.5	Genecode. v36
MT1M	ENSG00000205364.3	Genecode. v36
MT2A	ENSG00000125148.6	Genecode. v36
MTA1	ENSG00000182979.16	Genecode. v36
MTERF1	ENSG00000127989.12	Genecode. v36
MTERF3	ENSG00000156469.7	Genecode. v36
MTERF4	ENSG00000122085.15	Genecode. v36
MTF1	ENSG00000188786.9	Genecode. v36
MTF2	ENSG00000143033.16	Genecode. v36
MTHFSD	ENSG00000103248.16	Genecode. v36
MUC21	ENSG00000204544.5	Genecode. v36
MVD	ENSG00000167508.9	Genecode. v36
MVP	ENSG00000013364.17	Genecode. v36
MXD1	ENSG00000059728.9	Genecode. v36
MXD3	ENSG00000213347.9	Genecode. v36
MXD4	ENSG00000123933.13	Genecode. v36
MXI1	ENSG00000119950.19	Genecode. v36
MYB	ENSG00000118513.17	Genecode. v36
MYBBP1A	ENSG00000132382.13	Genecode. v36
MYBL1	ENSG00000185697.15	Genecode. v36
MYBL2	ENSG00000101057.14	Genecode. v36
MYBPC3	ENSG00000134571.9	Genecode. v36
MYC	ENSG00000136997.13	Genecode. v36
MYCL	ENSG00000116990.10	Genecode. v36
MYH9	ENSG00000100345.19	Genecode. v36
MYL9	ENSG00000101335.8	Genecode. v36
MYNN	ENSG00000085274.14	Genecode. v36
MYO1F	ENSG00000142347.15	Genecode. v36
MYO1G	ENSG00000136286.13	Genecode. v36
MYO9B	ENSG00000099331.12	Genecode. v36
MYOCD	ENSG00000141052.16	Genecode. v36
MYOF	ENSG00000138119.15	Genecode. v36
MYOT	ENSG00000120729.8	Genecode. v36
MYOZ3	ENSG00000164591.12	Genecode. v36
MYPOP	ENSG00000176182.5	Genecode. v36
MYRF	ENSG00000124920.12	Genecode. v36
MYSM1	ENSG00000162601.8	Genecode. v36
MZF1	ENSG00000099326.7	Genecode. v36
NAA20	ENSG00000173418.10	Genecode. v36
NACC2	ENSG00000148411.6	Genecode. v36
NADK	ENSG00000008130.14	Genecode. v36
NAGA	ENSG00000198951.10	Genecode. v36
NCAPD2	ENSG00000010292.11	Genecode. v36
NCLN	ENSG00000125912.9	Genecode. v36
NCOA1	ENSG00000084676.14	Genecode. v36
NCOA3	ENSG00000124151.17	Genecode. v36
NDRG1	ENSG00000104419.13	Genecode. v36
NDRG4	ENSG00000103034.13	Genecode. v36
NDUFS2	ENSG00000158864.11	Genecode. v36
NDUFS5	ENSG00000168653.9	Genecode. v36
NDUFS8	ENSG00000110717.9	Genecode. v36
NEAT1	ENSG00000245532.5	Genecode. v36
NEDD4L	ENSG00000049759.15	Genecode. v36
NEDD9	ENSG00000111859.15	Genecode. v36
NEU1	ENSG00000204386.9	Genecode. v36
NEURL1B	ENSG00000214357.7	Genecode. v36
NFAT5	ENSG00000102908.19	Genecode. v36
NFATC1	ENSG00000131196.16	Genecode. v36
NFATC2	ENSG00000101096.18	Genecode. v36
NFATC4	ENSG00000100968.12	Genecode. v36
NFE2	ENSG00000123405.12	Genecode. v36
NFE2L2	ENSG00000116044.14	Genecode. v36
NFIA	ENSG00000162599.14	Genecode. v36
NFIB	ENSG00000147862.13	Genecode. v36
NFIC	ENSG00000141905.16	Genecode. v36
NFIL3	ENSG00000165030.3	Genecode. v36
NFIX	ENSG00000008441.15	Genecode. v36
NFKB1	ENSG00000109320.10	Genecode. v36
NFKB2	ENSG00000077150.16	Genecode. v36
NFKBID	ENSG00000167604.12	Genecode. v36
NFKBIE	ENSG00000146232.13	Genecode. v36
NFX1	ENSG00000086102.17	Genecode. v36
NFXL1	ENSG00000170448.10	Genecode. v36
NFYB	ENSG00000120837.6	Genecode. v36
NIF3L1	ENSG00000196290.13	Genecode. v36
NKD1	ENSG00000140807.5	Genecode. v36
NKRF	ENSG00000186416.11	Genecode. v36
NKX2-1	ENSG00000136352.16	Genecode. v36
NKX3-1	ENSG00000167034.9	Genecode. v36
NLGN2	ENSG00000169992.8	Genecode. v36
NME2	ENSG00000243678.10	Genecode. v36
NOD2	ENSG00000167207.10	Genecode. v36
NOS3	ENSG00000164867.9	Genecode. v36
NOTCH1	ENSG00000148400.9	Genecode. v36
NPAS3	ENSG00000151322.17	Genecode. v36
NPY6R	ENSG00000226306.6	Genecode. v36
NR0B2	ENSG00000131910.4	Genecode. v36
NR1H2	ENSG00000131408.12	Genecode. v36
NR1H3	ENSG00000025434.17	Genecode. v36
NR1I2	ENSG00000144852.15	Genecode. v36
NR1I3	ENSG00000143257.10	Genecode. v36
NR2C1	ENSG00000120798.15	Genecode. v36
NR2C2	ENSG00000177463.14	Genecode. v36
NR2E3	ENSG00000278570.3	Genecode. v36
NR2F1	ENSG00000175745.10	Genecode. v36
NR2F2	ENSG00000185551.11	Genecode. v36
NR2F6	ENSG00000160113.5	Genecode. v36
NR3C1	ENSG00000113580.13	Genecode. v36
NR3C2	ENSG00000151623.13	Genecode. v36
NR4A1	ENSG00000123358.18	Genecode. v36
NR4A2	ENSG00000153234.12	Genecode. v36
NR4A3	ENSG00000119508.16	Genecode. v36
NR5A2	ENSG00000116833.12	Genecode. v36
NR6A1	ENSG00000148200.15	Genecode. v36
NTHL1	ENSG00000065057.6	Genecode. v36
NUCB1	ENSG00000104805.14	Genecode. v36
NUDT16	ENSG00000198585.10	Genecode. v36
NUDT22	ENSG00000149761.7	Genecode. v36
NUMBL	ENSG00000105245.8	Genecode. v36
NUP188	ENSG00000095319.13	Genecode. v36
NXN	ENSG00000167693.15	Genecode. v36
NYNRIN	ENSG00000205978.5	Genecode. v36
OPA3	ENSG00000125741.4	Genecode. v36
OSM	ENSG00000099985.3	Genecode. v36
OSR1	ENSG00000143867.6	Genecode. v36
OSR2	ENSG00000164920.8	Genecode. v36
OTX1	ENSG00000115507.8	Genecode. v36
OVOL1	ENSG00000172818.8	Genecode. v36
OVOL2	ENSG00000125850.9	Genecode. v36
OXA1L	ENSG00000155463.11	Genecode. v36
P2RY2	ENSG00000175591.10	Genecode. v36
P2RY6	ENSG00000171631.13	Genecode. v36
PA2G4	ENSG00000170515.12	Genecode. v36
PAF1	ENSG00000006712.13	Genecode. v36
PAFAH2	ENSG00000158006.12	Genecode. v36
PAK4	ENSG00000130669.16	Genecode. v36
PALLD	ENSG00000129116.16	Genecode. v36
PALMD	ENSG00000099260.9	Genecode. v36
PARVB	ENSG00000188677.13	Genecode. v36
PATZ1	ENSG00000100105.16	Genecode. v36
PAX1	ENSG00000125813.12	Genecode. v36
PAX5	ENSG00000196092.11	Genecode. v36
PAX9	ENSG00000198807.11	Genecode. v36
PBX1	ENSG00000185630.17	Genecode. v36
PBX2	ENSG00000204304.10	Genecode. v36
PBX3	ENSG00000167081.15	Genecode. v36
PBX4	ENSG00000105717.12	Genecode. v36
PCBP1	ENSG00000169564.6	Genecode. v36
PCDH1	ENSG00000156453.12	Genecode. v36
PCDH12	ENSG00000113555.5	Genecode. v36
PCDHGA1	ENSG00000204956.5	Genecode. v36
PCDHGA10	ENSG00000253846.2	Genecode. v36
PCDHGA2	ENSG00000081853.14	Genecode. v36
PCDHGA4	ENSG00000262576.2	Genecode. v36
PCDHGA5	ENSG00000253485.2	Genecode. v36
PCDHGA6	ENSG00000253731.2	Genecode. v36
PCDHGA8	ENSG00000253767.2	Genecode. v36
PCDHGA9	ENSG00000261934.2	Genecode. v36
PCDHGB1	ENSG00000254221.2	Genecode. v36
PCDHGB2	ENSG00000253910.2	Genecode. v36
PCDHGB3	ENSG00000262209.2	Genecode. v36
PCDHGB4	ENSG00000253953.2	Genecode. v36
PCDHGB5	ENSG00000276547.1	Genecode. v36
PCDHGB7	ENSG00000254122.2	Genecode. v36
PCDHGC3	ENSG00000240184.5	Genecode. v36
PCGF2	ENSG00000277258.3	Genecode. v36
PCGF6	ENSG00000156374.13	Genecode. v36
PCYOX1L	ENSG00000145882.9	Genecode. v36
PDE4DIP	ENSG00000178104.18	Genecode. v36
PDE7A	ENSG00000205268.9	Genecode. v36
PDIK1L	ENSG00000175087.8	Genecode. v36
PDK2	ENSG00000005882.10	Genecode. v36
PDK4	ENSG00000004799.7	Genecode. v36
PDLIM5	ENSG00000163110.13	Genecode. v36
PDP2	ENSG00000172840.5	Genecode. v36
PDXK	ENSG00000160209.17	Genecode. v36
PDZRN3	ENSG00000121440.13	Genecode. v36
PEG3	ENSG00000198300.11	Genecode. v36
PER1	ENSG00000179094.12	Genecode. v36
PFAS	ENSG00000178921.12	Genecode. v36
PFDN1	ENSG00000113068.8	Genecode. v36
PFDN6	ENSG00000204220.8	Genecode. v36
PFKFB3	ENSG00000170525.17	Genecode. v36
PGR	ENSG00000082175.13	Genecode. v36
PHB2	ENSG00000215021.7	Genecode. v36
PHF1	ENSG00000112511.16	Genecode. v36
PHF13	ENSG00000116273.5	Genecode. v36
PHF20	ENSG00000025293.14	Genecode. v36
PHF21A	ENSG00000135365.14	Genecode. v36
PHF23	ENSG00000040633.11	Genecode. v36
PHLDB2	ENSG00000144824.18	Genecode. v36
PHTF2	ENSG00000006576.15	Genecode. v36
PI4K2A	ENSG00000155252.13	Genecode. v36
PIAS4	ENSG00000105229.5	Genecode. v36
PIGT	ENSG00000124155.15	Genecode. v36
PIK3R1	ENSG00000145675.13	Genecode. v36
PIM3	ENSG00000198355.4	Genecode. v36
PIN1	ENSG00000127445.12	Genecode. v36
PIP5KL1	ENSG00000167103.10	Genecode. v36
PITPNC1	ENSG00000154217.13	Genecode. v36
PITPNM1	ENSG00000110697.11	Genecode. v36
PITX1	ENSG00000069011.14	Genecode. v36
PKDCC	ENSG00000162878.11	Genecode. v36
PKNOX1	ENSG00000160199.13	Genecode. v36
PKNOX2	ENSG00000165495.14	Genecode. v36
PLA2G15	ENSG00000103066.11	Genecode. v36
PLAG1	ENSG00000181690.6	Genecode. v36
PLAGL2	ENSG00000126003.6	Genecode. v36
PLCB2	ENSG00000137841.10	Genecode. v36
PLCG1	ENSG00000124181.13	Genecode. v36
PLCXD3	ENSG00000182836.8	Genecode. v36
PLEKHA5	ENSG00000052126.13	Genecode. v36
PLEKHF1	ENSG00000166289.5	Genecode. v36
PLEKHG2	ENSG00000090924.13	Genecode. v36
PLEKHO1	ENSG00000023902.12	Genecode. v36
PLIN3	ENSG00000105355.7	Genecode. v36
PLN	ENSG00000198523.5	Genecode. v36
PLSCR1	ENSG00000188313.11	Genecode. v36
PLXNB2	ENSG00000196576.13	Genecode. v36
PML	ENSG00000140464.18	Genecode. v36
PMP22	ENSG00000109099.12	Genecode. v36
PNKD	ENSG00000127838.12	Genecode. v36
PNMT	ENSG00000141744.3	Genecode. v36
POGK	ENSG00000143157.10	Genecode. v36
POLD1	ENSG00000062822.11	Genecode. v36
POLD4	ENSG00000175482.7	Genecode. v36
POLDIP3	ENSG00000100227.16	Genecode. v36
POLR2J	ENSG00000005075.14	Genecode. v36
POR	ENSG00000127948.12	Genecode. v36
POU2AF1	ENSG00000110777.10	Genecode. v36
POU2F1	ENSG00000143190.20	Genecode. v36
POU2F2	ENSG00000028277.19	Genecode. v36
POU2F3	ENSG00000137709.8	Genecode. v36
POU5F2	ENSG00000248483.5	Genecode. v36
POU6F1	ENSG00000184271.14	Genecode. v36
PPARD	ENSG00000112033.12	Genecode. v36
PPARG	ENSG00000132170.18	Genecode. v36
PPFIBP1	ENSG00000110841.12	Genecode. v36
PPIF	ENSG00000108179.12	Genecode. v36
PPP1R12B	ENSG00000077157.19	Genecode. v36
PPP1R1B	ENSG00000131771.12	Genecode. v36
PPP1R3E	ENSG00000235194.7	Genecode. v36
PPP1R9B	ENSG00000108819.10	Genecode. v36
PPP4C	ENSG00000149923.12	Genecode. v36
PPP6R2	ENSG00000100239.14	Genecode. v36
PPT2	ENSG00000221988.11	Genecode. v36
PRAM1	ENSG00000133246.10	Genecode. v36
PRDM1	ENSG00000057657.13	Genecode. v36
PRDM16	ENSG00000142611.15	Genecode. v36
PRDM2	ENSG00000116731.21	Genecode. v36
PRDM4	ENSG00000110851.10	Genecode. v36
PRDM5	ENSG00000138738.9	Genecode. v36
PRDM6	ENSG00000061455.10	Genecode. v36
PREB	ENSG00000138073.12	Genecode. v36
PRKAR1A	ENSG00000108946.13	Genecode. v36
PRKCD	ENSG00000163932.12	Genecode. v36
PRKCH	ENSG00000027075.12	Genecode. v36
PRMT3	ENSG00000185238.11	Genecode. v36
PRMT7	ENSG00000132600.15	Genecode. v36
PROX2	ENSG00000119608.11	Genecode. v36
PRPS1	ENSG00000147224.9	Genecode. v36
PRR12	ENSG00000126464.12	Genecode. v36
PRR3	ENSG00000204576.10	Genecode. v36
PRRX1	ENSG00000116132.10	Genecode. v36
PRRX2	ENSG00000167157.10	Genecode. v36
PRSS36	ENSG00000178226.9	Genecode. v36
PRSS53	ENSG00000151006.7	Genecode. v36
PRX	ENSG00000105227.13	Genecode. v36
PSKH1	ENSG00000159792.8	Genecode. v36
PSMA5	ENSG00000143106.11	Genecode. v36
PTCH2	ENSG00000117425.12	Genecode. v36
PTGES2	ENSG00000148334.13	Genecode. v36
PTH1R	ENSG00000160801.12	Genecode. v36
PTK2B	ENSG00000120899.16	Genecode. v36
PTP4A2	ENSG00000184007.16	Genecode. v36
PTP4A3	ENSG00000184489.10	Genecode. v36
PTPN1	ENSG00000196396.8	Genecode. v36
PTPN14	ENSG00000152104.10	Genecode. v36
PTPN6	ENSG00000111679.15	Genecode. v36
PTPRE	ENSG00000132334.15	Genecode. v36
PTPRJ	ENSG00000149177.11	Genecode. v36
PTTG1	ENSG00000164611.11	Genecode. v36
PURA	ENSG00000185129.5	Genecode. v36
PURB	ENSG00000146676.6	Genecode. v36
PURG	ENSG00000172733.11	Genecode. v36
PXDN	ENSG00000130508.9	Genecode. v36
PYGB	ENSG00000100994.10	Genecode. v36
PYGO2	ENSG00000163348.3	Genecode. v36
QKI	ENSG00000112531.15	Genecode. v36
RAB1B	ENSG00000174903.13	Genecode. v36
RAB20	ENSG00000139832.4	Genecode. v36
RAB25	ENSG00000132698.12	Genecode. v36
RAB26	ENSG00000167964.11	Genecode. v36
RAB31	ENSG00000168461.11	Genecode. v36
RAB34	ENSG00000109113.16	Genecode. v36
RAB4B	ENSG00000167578.15	Genecode. v36
RABGGTA	ENSG00000100949.13	Genecode. v36
RAC2	ENSG00000128340.13	Genecode. v36
RAG1	ENSG00000166349.8	Genecode. v36
RALGDS	ENSG00000160271.13	Genecode. v36
RAPGEF1	ENSG00000107263.17	Genecode. v36
RARA	ENSG00000131759.16	Genecode. v36
RARB	ENSG00000077092.17	Genecode. v36
RARG	ENSG00000172819.15	Genecode. v36
RASA2	ENSG00000155903.10	Genecode. v36
RASIP1	ENSG00000105538.7	Genecode. v36
RASL10B	ENSG00000270885.1	Genecode. v36
RASSF2	ENSG00000101265.14	Genecode. v36
RASSF4	ENSG00000107551.19	Genecode. v36
RASSF5	ENSG00000266094.5	Genecode. v36
RBCK1	ENSG00000125826.18	Genecode. v36
RBPJ	ENSG00000168214.19	Genecode. v36
RBPJL	ENSG00000124232.9	Genecode. v36
RBSN	ENSG00000131381.11	Genecode. v36
RCOR1	ENSG00000089902.9	Genecode. v36
RCOR2	ENSG00000167771.5	Genecode. v36
REL	ENSG00000162924.12	Genecode. v36
RELA	ENSG00000173039.17	Genecode. v36
RELB	ENSG00000104856.12	Genecode. v36
RELT	ENSG00000054967.11	Genecode. v36
RENBP	ENSG00000102032.11	Genecode. v36
REPIN1	ENSG00000214022.10	Genecode. v36
RERE	ENSG00000142599.16	Genecode. v36
REST	ENSG00000084093.14	Genecode. v36
REXO4	ENSG00000148300.10	Genecode. v36
RFX1	ENSG00000132005.7	Genecode. v36
RFX2	ENSG00000087903.11	Genecode. v36
RFX3	ENSG00000080298.14	Genecode. v36
RFX4	ENSG00000111783.11	Genecode. v36
RFX5	ENSG00000143390.16	Genecode. v36
RFX7	ENSG00000181827.13	Genecode. v36
RGS19	ENSG00000171700.12	Genecode. v36
RHBDF2	ENSG00000129667.11	Genecode. v36
RHOG	ENSG00000177105.9	Genecode. v36
RHOQ	ENSG00000119729.9	Genecode. v36
RIN1	ENSG00000174791.9	Genecode. v36
RIN3	ENSG00000100599.14	Genecode. v36
RIPK3	ENSG00000129465.14	Genecode. v36
RLF	ENSG00000117000.8	Genecode. v36
RLN3	ENSG00000171136.6	Genecode. v36
RNASEK	ENSG00000219200.9	Genecode. v36
RND3	ENSG00000115963.12	Genecode. v36
RNF114	ENSG00000124226.9	Genecode. v36
RNF167	ENSG00000108523.14	Genecode. v36
RNF19B	ENSG00000116514.15	Genecode. v36
RNF2	ENSG00000121481.9	Genecode. v36
RNF5	ENSG00000204308.7	Genecode. v36
RNH1	ENSG00000023191.15	Genecode. v36
ROBO4	ENSG00000154133.13	Genecode. v36
ROCK2	ENSG00000134318.12	Genecode. v36
RORA	ENSG00000069667.14	Genecode. v36
RPA2	ENSG00000117748.8	Genecode. v36
RPL23AP32	ENSG00000237887.1	Genecode. v36
RPLP0	ENSG00000089157.14	Genecode. v36
RPS6KA1	ENSG00000117676.12	Genecode. v36
RPS6KA2	ENSG00000071242.10	Genecode. v36
RREB1	ENSG00000124782.18	Genecode. v36
RUNX1	ENSG00000159216.17	Genecode. v36
RUNX2	ENSG00000124813.19	Genecode. v36
RUNX3	ENSG00000020633.17	Genecode. v36
RXRA	ENSG00000186350.9	Genecode. v36
RXRB	ENSG00000204231.9	Genecode. v36
RXRG	ENSG00000143171.11	Genecode. v36
RYR2	ENSG00000198626.14	Genecode. v36
S100A6	ENSG00000197956.8	Genecode. v36
S1PR2	ENSG00000267534.2	Genecode. v36
S1PR4	ENSG00000125910.5	Genecode. v36
SAFB	ENSG00000160633.11	Genecode. v36
SAFB2	ENSG00000130254.10	Genecode. v36
SAMD1	ENSG00000141858.10	Genecode. v36
SAMD4A	ENSG00000020577.12	Genecode. v36
SARNP	ENSG00000205323.7	Genecode. v36
SBDSP1	ENSG00000225648.4	Genecode. v36
SCAMP4	ENSG00000227500.8	Genecode. v36
SCARB2	ENSG00000138760.7	Genecode. v36
SCMH1	ENSG00000010803.15	Genecode. v36
SCML4	ENSG00000146285.12	Genecode. v36
SCO2	ENSG00000130489.11	Genecode. v36
SCRN2	ENSG00000141295.12	Genecode. v36
SCYL1	ENSG00000142186.15	Genecode. v36
SDC4	ENSG00000124145.6	Genecode. v36
SDCBP2	ENSG00000125775.13	Genecode. v36
SDHAP3	ENSG00000185986.11	Genecode. v36
SEC14L1	ENSG00000129657.13	Genecode. v36
SEMA4A	ENSG00000196189.11	Genecode. v36
SEMA4B	ENSG00000185033.13	Genecode. v36
SEMA4G	ENSG00000095539.14	Genecode. v36
SERINC2	ENSG00000168528.10	Genecode. v36
SERP2	ENSG00000151778.9	Genecode. v36
SERPINB1	ENSG00000021355.11	Genecode. v36
SERPINB9	ENSG00000170542.5	Genecode. v36
SERTAD3	ENSG00000167565.11	Genecode. v36
SESN1	ENSG00000080546.12	Genecode. v36
SETBP1	ENSG00000152217.15	Genecode. v36
SETD3	ENSG00000183576.11	Genecode. v36
SETDB1	ENSG00000143379.11	Genecode. v36
SETDB2	ENSG00000136169.15	Genecode. v36
SFPQ	ENSG00000116560.9	Genecode. v36
SFTA2	ENSG00000196260.3	Genecode. v36
SFTPB	ENSG00000168878.15	Genecode. v36
SGSM2	ENSG00000141258.11	Genecode. v36
SH2B3	ENSG00000111252.9	Genecode. v36
SH3BP2	ENSG00000087266.14	Genecode. v36
SH3BP4	ENSG00000130147.14	Genecode. v36
SH3BP5	ENSG00000131370.14	Genecode. v36
SH3GL1	ENSG00000141985.8	Genecode. v36
SH3PXD2B	ENSG00000174705.10	Genecode. v36
SH3RF3	ENSG00000172985.10	Genecode. v36
SHB	ENSG00000107338.9	Genecode. v36
SHC1	ENSG00000160691.17	Genecode. v36
SIM2	ENSG00000159263.14	Genecode. v36
SIN3A	ENSG00000169375.14	Genecode. v36
SIN3B	ENSG00000127511.8	Genecode. v36
SIRT4	ENSG00000089163.4	Genecode. v36
SIX1	ENSG00000126778.8	Genecode. v36
SIX4	ENSG00000100625.8	Genecode. v36
SIX5	ENSG00000177045.7	Genecode. v36
SIX6	ENSG00000184302.6	Genecode. v36
SKI	ENSG00000157933.9	Genecode. v36
SKIL	ENSG00000136603.12	Genecode. v36
SKOR1	ENSG00000188779.9	Genecode. v36
SLC12A7	ENSG00000113504.18	Genecode. v36
SLC16A13	ENSG00000174327.6	Genecode. v36
SLC16A3	ENSG00000141526.13	Genecode. v36
SLC16A6	ENSG00000108932.10	Genecode. v36
SLC20A2	ENSG00000168575.8	Genecode. v36
SLC22A17	ENSG00000092096.13	Genecode. v36
SLC25A19	ENSG00000125454.10	Genecode. v36
SLC25A47	ENSG00000140107.10	Genecode. v36
SLC29A2	ENSG00000174669.10	Genecode. v36
SLC2A11	ENSG00000133460.18	Genecode. v36
SLC2A4RG	ENSG00000125520.12	Genecode. v36
SLC34A2	ENSG00000157765.10	Genecode. v36
SLC35A4	ENSG00000176087.13	Genecode. v36
SLC35B1	ENSG00000121073.12	Genecode. v36
SLC35B2	ENSG00000157593.15	Genecode. v36
SLC35E1	ENSG00000127526.12	Genecode. v36
SLC38A10	ENSG00000157637.11	Genecode. v36
SLC39A13	ENSG00000165915.12	Genecode. v36
SLC39A14	ENSG00000104635.12	Genecode. v36
SLC41A1	ENSG00000133065.9	Genecode. v36
SLC50A1	ENSG00000169241.16	Genecode. v36
SLC6A6	ENSG00000131389.15	Genecode. v36
SLC7A7	ENSG00000155465.17	Genecode. v36
SLC8A1	ENSG00000183023.17	Genecode. v36
SLC9A3R2	ENSG00000065054.12	Genecode. v36
SLCO2B1	ENSG00000137491.13	Genecode. v36
SLCO3A1	ENSG00000176463.12	Genecode. v36
SLCO4A1	ENSG00000101187.14	Genecode. v36
SLED1	ENSG00000249138.1	Genecode. v36
SMAD1	ENSG00000170365.8	Genecode. v36
SMAD2	ENSG00000175387.14	Genecode. v36
SMAD3	ENSG00000166949.14	Genecode. v36
SMAD4	ENSG00000141646.12	Genecode. v36
SMAD5	ENSG00000113658.15	Genecode. v36
SMAD9	ENSG00000120693.12	Genecode. v36
SMARCA2	ENSG00000080503.18	Genecode. v36
SMURF2	ENSG00000108854.14	Genecode. v36
SNAI1	ENSG00000124216.3	Genecode. v36
SNAI2	ENSG00000019549.7	Genecode. v36
SNAI3	ENSG00000185669.5	Genecode. v36
SNAPC2	ENSG00000104976.10	Genecode. v36
SNAPC4	ENSG00000165684.3	Genecode. v36
SNAPC5	ENSG00000174446.11	Genecode. v36
SNCG	ENSG00000173267.12	Genecode. v36
SNORA11B	ENSG00000221102.1	Genecode. v36
SNORD83A	ENSG00000209482.1	Genecode. v36
SNRNP200	ENSG00000144028.13	Genecode. v36
SNRNP35	ENSG00000184209.14	Genecode. v36
SNX20	ENSG00000167208.13	Genecode. v36
SON	ENSG00000159140.16	Genecode. v36
SORBS1	ENSG00000095637.19	Genecode. v36
SORBS2	ENSG00000154556.16	Genecode. v36
SORT1	ENSG00000134243.10	Genecode. v36
SOX12	ENSG00000177732.7	Genecode. v36
SOX13	ENSG00000143842.13	Genecode. v36
SOX15	ENSG00000129194.6	Genecode. v36
SOX18	ENSG00000203883.6	Genecode. v36
SOX2	ENSG00000181449.3	Genecode. v36
SOX4	ENSG00000124766.5	Genecode. v36
SOX6	ENSG00000110693.14	Genecode. v36
SOX7	ENSG00000171056.7	Genecode. v36
SOX9	ENSG00000125398.5	Genecode. v36
SP100	ENSG00000067066.15	Genecode. v36
SP140	ENSG00000079263.17	Genecode. v36
SP140L	ENSG00000185404.15	Genecode. v36
SP2	ENSG00000167182.12	Genecode. v36
SP3	ENSG00000172845.12	Genecode. v36
SP5	ENSG00000204335.3	Genecode. v36
SP6	ENSG00000189120.4	Genecode. v36
SP7	ENSG00000170374.5	Genecode. v36
SPDEF	ENSG00000124664.9	Genecode. v36
SPEN	ENSG00000065526.9	Genecode. v36
SPI1	ENSG00000066336.10	Genecode. v36
SPIB	ENSG00000269404.5	Genecode. v36
SPOP	ENSG00000121067.16	Genecode. v36
SPRY4	ENSG00000187678.8	Genecode. v36
SPSB1	ENSG00000171621.12	Genecode. v36
SPTBN1	ENSG00000115306.14	Genecode. v36
SQSTM1	ENSG00000161011.18	Genecode. v36
SRA1	ENSG00000213523.8	Genecode. v36
SRCAP	ENSG00000080603.15	Genecode. v36
SREBF1	ENSG00000072310.15	Genecode. v36
SREBF2	ENSG00000198911.10	Genecode. v36
SRF	ENSG00000112658.7	Genecode. v36
SRL	ENSG00000185739.12	Genecode. v36
SSBP4	ENSG00000130511.14	Genecode. v36
SSR3	ENSG00000114850.5	Genecode. v36
ST18	ENSG00000147488.10	Genecode. v36
ST3GAL1	ENSG00000008513.13	Genecode. v36
ST3GAL2	ENSG00000157350.11	Genecode. v36
ST3GAL6	ENSG00000064225.11	Genecode. v36
ST6GALNAC4	ENSG00000136840.17	Genecode. v36
STAG3L2	ENSG00000277072.3	Genecode. v36
STARD10	ENSG00000214530.6	Genecode. v36
STARD13	ENSG00000133121.19	Genecode. v36
STARD3	ENSG00000131748.14	Genecode. v36
STARD8	ENSG00000130052.12	Genecode. v36
STAT1	ENSG00000115415.17	Genecode. v36
STAT2	ENSG00000170581.12	Genecode. v36
STAT3	ENSG00000168610.13	Genecode. v36
STAT4	ENSG00000138378.16	Genecode. v36
STAT5A	ENSG00000126561.15	Genecode. v36
STAT5B	ENSG00000173757.8	Genecode. v36
STAT6	ENSG00000166888.9	Genecode. v36
STK10	ENSG00000072786.11	Genecode. v36
STK11	ENSG00000118046.13	Genecode. v36
STK11IP	ENSG00000144589.19	Genecode. v36
STK16	ENSG00000115661.12	Genecode. v36
STK40	ENSG00000196182.9	Genecode. v36
SYN3	ENSG00000185666.13	Genecode. v36
SYNGR2	ENSG00000108639.6	Genecode. v36
SYNPO	ENSG00000171992.11	Genecode. v36
SYNPO2L	ENSG00000166317.10	Genecode. v36
SYT17	ENSG00000103528.15	Genecode. v36
TACC1	ENSG00000147526.18	Genecode. v36
TACC2	ENSG00000138162.16	Genecode. v36
TAF8	ENSG00000137413.14	Genecode. v36
TAGLN2	ENSG00000158710.13	Genecode. v36
TAL1	ENSG00000162367.10	Genecode. v36
TAP1	ENSG00000168394.10	Genecode. v36
TAPBP	ENSG00000231925.10	Genecode. v36
TBPL1	ENSG00000028839.8	Genecode. v36
TBX1	ENSG00000184058.11	Genecode. v36
TBX18	ENSG00000112837.15	Genecode. v36
TBX19	ENSG00000143178.11	Genecode. v36
TBX2	ENSG00000121068.12	Genecode. v36
TBX21	ENSG00000073861.2	Genecode. v36
TBX3	ENSG00000135111.13	Genecode. v36
TBX4	ENSG00000121075.8	Genecode. v36
TBX5	ENSG00000089225.18	Genecode. v36
TBXAS1	ENSG00000059377.14	Genecode. v36
TCAP	ENSG00000173991.5	Genecode. v36
TCF12	ENSG00000140262.16	Genecode. v36
TCF15	ENSG00000125878.5	Genecode. v36
TCF21	ENSG00000118526.6	Genecode. v36
TCF23	ENSG00000163792.6	Genecode. v36
TCF24	ENSG00000261787.1	Genecode. v36
TCF25	ENSG00000141002.17	Genecode. v36
TCF3	ENSG00000071564.13	Genecode. v36
TCF4	ENSG00000196628.12	Genecode. v36
TCF7	ENSG00000081059.18	Genecode. v36
TCF7L2	ENSG00000148737.14	Genecode. v36
TCIRG1	ENSG00000110719.8	Genecode. v36
TDRD9	ENSG00000156414.17	Genecode. v36
TEAD1	ENSG00000187079.13	Genecode. v36
TEAD2	ENSG00000074219.12	Genecode. v36
TEAD3	ENSG00000007866.17	Genecode. v36
TEAD4	ENSG00000197905.7	Genecode. v36
TECPR1	ENSG00000205356.8	Genecode. v36
TECPR2	ENSG00000196663.14	Genecode. v36
TERF1	ENSG00000147601.12	Genecode. v36
TET1	ENSG00000138336.8	Genecode. v36
TET2	ENSG00000168769.11	Genecode. v36
TET3	ENSG00000187605.14	Genecode. v36
TF	ENSG00000091513.13	Genecode. v36
TFAM	ENSG00000108064.9	Genecode. v36
TFAP2A	ENSG00000137203.9	Genecode. v36
TFAP2C	ENSG00000087510.6	Genecode. v36
TFAP2E	ENSG00000116819.6	Genecode. v36
TFAP4	ENSG00000090447.10	Genecode. v36
TFCP2	ENSG00000135457.8	Genecode. v36
TFCP2L1	ENSG00000115112.7	Genecode. v36
TFDP1	ENSG00000198176.11	Genecode. v36
TFDP2	ENSG00000114126.16	Genecode. v36
TFE3	ENSG00000068323.15	Genecode. v36
TFEB	ENSG00000112561.16	Genecode. v36
TFEC	ENSG00000105967.14	Genecode. v36
TGFB1	ENSG00000105329.8	Genecode. v36
TGFBR2	ENSG00000163513.16	Genecode. v36
TGIF1	ENSG00000177426.19	Genecode. v36
TGIF2	ENSG00000118707.8	Genecode. v36
THAP1	ENSG00000131931.7	Genecode. v36
THAP11	ENSG00000168286.2	Genecode. v36
THAP12	ENSG00000137492.6	Genecode. v36
THAP2	ENSG00000173451.5	Genecode. v36
THAP3	ENSG00000041988.14	Genecode. v36
THAP4	ENSG00000176946.10	Genecode. v36
THAP5	ENSG00000177683.12	Genecode. v36
THAP6	ENSG00000174796.11	Genecode. v36
THAP7	ENSG00000184436.10	Genecode. v36
THAP8	ENSG00000161277.10	Genecode. v36
THAP9	ENSG00000168152.11	Genecode. v36
THBD	ENSG00000178726.6	Genecode. v36
THRA	ENSG00000126351.11	Genecode. v36
THRB	ENSG00000151090.16	Genecode. v36
THYN1	ENSG00000151500.13	Genecode. v36
TIE1	ENSG00000066056.12	Genecode. v36
TIGD1	ENSG00000221944.4	Genecode. v36
TIGD2	ENSG00000180346.3	Genecode. v36
TIGD3	ENSG00000173825.6	Genecode. v36
TIGD4	ENSG00000169989.2	Genecode. v36
TIGD5	ENSG00000179886.5	Genecode. v36
TIGD7	ENSG00000140993.9	Genecode. v36
TINAGL1	ENSG00000142910.14	Genecode. v36
TMBIM1	ENSG00000135926.11	Genecode. v36
TMC3	ENSG00000188869.11	Genecode. v36
TMC6	ENSG00000141524.14	Genecode. v36
TMEM102	ENSG00000181284.2	Genecode. v36
TMEM105	ENSG00000185332.5	Genecode. v36
TMEM120A	ENSG00000189077.9	Genecode. v36
TMEM127	ENSG00000135956.7	Genecode. v36
TMEM134	ENSG00000172663.7	Genecode. v36
TMEM184B	ENSG00000198792.11	Genecode. v36
TMEM204	ENSG00000131634.12	Genecode. v36
TMEM222	ENSG00000186501.13	Genecode. v36
TMEM44	ENSG00000145014.16	Genecode. v36
TMF1	ENSG00000144747.13	Genecode. v36
TMOD1	ENSG00000136842.12	Genecode. v36
TMPRSS2	ENSG00000184012.10	Genecode. v36
TNFAIP2	ENSG00000185215.7	Genecode. v36
TNFRSF12A	ENSG00000006327.12	Genecode. v36
TNFRSF19	ENSG00000127863.14	Genecode. v36
TNFRSF1B	ENSG00000028137.15	Genecode. v36
TNFSF13	ENSG00000161955.15	Genecode. v36
TNNI2	ENSG00000130598.14	Genecode. v36
TNS1	ENSG00000079308.15	Genecode. v36
TOB1	ENSG00000141232.4	Genecode. v36
TOB2	ENSG00000183864.4	Genecode. v36
TOMM40	ENSG00000130204.11	Genecode. v36
TOPORS	ENSG00000197579.6	Genecode. v36
TOX	ENSG00000198846.5	Genecode. v36
TOX2	ENSG00000124191.16	Genecode. v36
TP53	ENSG00000141510.14	Genecode. v36
TP53TG5	ENSG00000124251.9	Genecode. v36
TP73	ENSG00000078900.13	Genecode. v36
TPD52L2	ENSG00000101150.16	Genecode. v36
TPM1	ENSG00000140416.18	Genecode. v36
TRAF7	ENSG00000131653.11	Genecode. v36
TRAFD1	ENSG00000135148.10	Genecode. v36
TRAPPC1	ENSG00000170043.10	Genecode. v36
TRAPPC2L	ENSG00000167515.9	Genecode. v36
TRERF1	ENSG00000124496.11	Genecode. v36
TRIM22	ENSG00000132274.14	Genecode. v36
TRIM24	ENSG00000122779.15	Genecode. v36
TRIM25	ENSG00000121060.13	Genecode. v36
TRIM28	ENSG00000130726.10	Genecode. v36
TRIM41	ENSG00000146063.17	Genecode. v36
TRIM8	ENSG00000171206.12	Genecode. v36
TRPS1	ENSG00000104447.10	Genecode. v36
TSC22D1	ENSG00000102804.13	Genecode. v36
TSC22D2	ENSG00000196428.11	Genecode. v36
TSC22D4	ENSG00000166925.7	Genecode. v36
TSHZ1	ENSG00000179981.9	Genecode. v36
TSHZ2	ENSG00000182463.14	Genecode. v36
TSHZ3	ENSG00000121297.6	Genecode. v36
TSPAN9	ENSG00000011105.10	Genecode. v36
TSPYL4	ENSG00000187189.10	Genecode. v36
TTC23	ENSG00000103852.11	Genecode. v36
TTC7A	ENSG00000068724.14	Genecode. v36
TTF1	ENSG00000125482.11	Genecode. v36
TTLL12	ENSG00000100304.12	Genecode. v36
TUBA4A	ENSG00000127824.12	Genecode. v36
TULP2	ENSG00000104804.6	Genecode. v36
TUSC2	ENSG00000114383.8	Genecode. v36
TXN2	ENSG00000100348.8	Genecode. v36
TXNDC11	ENSG00000153066.11	Genecode. v36
TXNIP	ENSG00000265972.4	Genecode. v36
TYMP	ENSG00000025708.11	Genecode. v36
TYROBP	ENSG00000011600.10	Genecode. v36
UBC	ENSG00000150991.13	Genecode. v36
UBE2D3	ENSG00000109332.18	Genecode. v36
UBR4	ENSG00000127481.13	Genecode. v36
UBTF	ENSG00000108312.13	Genecode. v36
UNC13D	ENSG00000092929.10	Genecode. v36
UNC93B1	ENSG00000110057.6	Genecode. v36
USF1	ENSG00000158773.13	Genecode. v36
USF2	ENSG00000105698.14	Genecode. v36
USF3	ENSG00000176542.8	Genecode. v36
USP21	ENSG00000143258.14	Genecode. v36
USP3	ENSG00000140455.15	Genecode. v36
VAMP1	ENSG00000139190.15	Genecode. v36
VAPA	ENSG00000101558.12	Genecode. v36
VASN	ENSG00000168140.4	Genecode. v36
VASP	ENSG00000125753.12	Genecode. v36
VDR	ENSG00000111424.9	Genecode. v36
VEZF1	ENSG00000136451.7	Genecode. v36
VILL	ENSG00000136059.13	Genecode. v36
VPS13D	ENSG00000048707.12	Genecode. v36
VPS18	ENSG00000104142.9	Genecode. v36
VPS37B	ENSG00000139722.5	Genecode. v36
WBP2	ENSG00000132471.10	Genecode. v36
WDR81	ENSG00000167716.17	Genecode. v36
WIZ	ENSG00000011451.16	Genecode. v36
WT1	ENSG00000184937.11	Genecode. v36
XPA	ENSG00000136936.9	Genecode. v36
XRCC5	ENSG00000079246.14	Genecode. v36
YBX1	ENSG00000065978.16	Genecode. v36
YBX3	ENSG00000060138.11	Genecode. v36
YIF1A	ENSG00000174851.13	Genecode. v36
YWHAZ	ENSG00000164924.16	Genecode. v36
YY1	ENSG00000100811.9	Genecode. v36
YY2	ENSG00000230797.2	Genecode. v36
ZBED3	ENSG00000132846.5	Genecode. v36
ZBED4	ENSG00000100426.6	Genecode. v36
ZBED5	ENSG00000236287.6	Genecode. v36
ZBED6	ENSG00000257315.1	Genecode. v36
ZBED9	ENSG00000232040.2	Genecode. v36
ZBTB1	ENSG00000126804.12	Genecode. v36
ZBTB10	ENSG00000205189.10	Genecode. v36
ZBTB11	ENSG00000066422.4	Genecode. v36
ZBTB12	ENSG00000204366.3	Genecode. v36
ZBTB14	ENSG00000198081.9	Genecode. v36
ZBTB16	ENSG00000109906.12	Genecode. v36
ZBTB17	ENSG00000116809.10	Genecode. v36
ZBTB18	ENSG00000179456.10	Genecode. v36
ZBTB2	ENSG00000181472.4	Genecode. v36
ZBTB20	ENSG00000181722.14	Genecode. v36
ZBTB21	ENSG00000173276.12	Genecode. v36
ZBTB22	ENSG00000236104.2	Genecode. v36
ZBTB24	ENSG00000112365.4	Genecode. v36
ZBTB25	ENSG00000089775.10	Genecode. v36
ZBTB26	ENSG00000171448.8	Genecode. v36
ZBTB3	ENSG00000185670.7	Genecode. v36
ZBTB33	ENSG00000177485.6	Genecode. v36
ZBTB37	ENSG00000185278.13	Genecode. v36
ZBTB38	ENSG00000177311.9	Genecode. v36
ZBTB39	ENSG00000166860.2	Genecode. v36
ZBTB4	ENSG00000174282.10	Genecode. v36
ZBTB40	ENSG00000184677.15	Genecode. v36
ZBTB41	ENSG00000177888.7	Genecode. v36
ZBTB42	ENSG00000179627.9	Genecode. v36
ZBTB43	ENSG00000169155.8	Genecode. v36
ZBTB44	ENSG00000196323.10	Genecode. v36
ZBTB45	ENSG00000119574.11	Genecode. v36
ZBTB46	ENSG00000130584.9	Genecode. v36
ZBTB47	ENSG00000114853.12	Genecode. v36
ZBTB48	ENSG00000204859.10	Genecode. v36
ZBTB5	ENSG00000168795.4	Genecode. v36
ZBTB6	ENSG00000186130.4	Genecode. v36
ZBTB7A	ENSG00000178951.7	Genecode. v36
ZBTB7B	ENSG00000160685.12	Genecode. v36
ZBTB7C	ENSG00000184828.8	Genecode. v36
ZBTB8A	ENSG00000160062.13	Genecode. v36
ZBTB8B	ENSG00000273274.1	Genecode. v36
ZC3H7A	ENSG00000122299.10	Genecode. v36
ZC3H8	ENSG00000144161.11	Genecode. v36
ZDHHC18	ENSG00000204160.10	Genecode. v36
ZEB1	ENSG00000148516.20	Genecode. v36
ZEB2	ENSG00000169554.15	Genecode. v36
ZFAND5	ENSG00000107372.11	Genecode. v36
ZFHX2	ENSG00000136367.13	Genecode. v36
ZFHX3	ENSG00000140836.13	Genecode. v36
ZFHX4	ENSG00000091656.14	Genecode. v36
ZFP14	ENSG00000142065.12	Genecode. v36
ZFP2	ENSG00000198939.6	Genecode. v36
ZFP28	ENSG00000196867.6	Genecode. v36
ZFP3	ENSG00000180787.5	Genecode. v36
ZFP30	ENSG00000120784.14	Genecode. v36
ZFP36	ENSG00000128016.5	Genecode. v36
ZFP36L1	ENSG00000185650.9	Genecode. v36
ZFP37	ENSG00000136866.12	Genecode. v36
ZFP62	ENSG00000196670.12	Genecode. v36
ZFP64	ENSG00000020256.18	Genecode. v36
ZFP69	ENSG00000187815.8	Genecode. v36
ZFP69B	ENSG00000187801.13	Genecode. v36
ZFP82	ENSG00000181007.8	Genecode. v36
ZFP90	ENSG00000184939.14	Genecode. v36
ZFP91	ENSG00000186660.14	Genecode. v36
ZFPM1	ENSG00000179588.7	Genecode. v36
ZFPM2	ENSG00000169946.12	Genecode. v36
ZFX	ENSG00000005889.14	Genecode. v36
ZFY	ENSG00000067646.10	Genecode. v36
ZFYVE27	ENSG00000155256.16	Genecode. v36
ZGPAT	ENSG00000197114.10	Genecode. v36
ZHX1	ENSG00000165156.13	Genecode. v36
ZHX2	ENSG00000178764.7	Genecode. v36
ZHX3	ENSG00000174306.20	Genecode. v36
ZIK1	ENSG00000171649.10	Genecode. v36
ZKSCAN1	ENSG00000106261.15	Genecode. v36
ZKSCAN3	ENSG00000189298.12	Genecode. v36
ZKSCAN4	ENSG00000187626.8	Genecode. v36
ZKSCAN7	ENSG00000196345.11	Genecode. v36
ZKSCAN8	ENSG00000198315.9	Genecode. v36
ZMAT1	ENSG00000166432.13	Genecode. v36
ZMAT5	ENSG00000100319.12	Genecode. v36
ZMIZ1	ENSG00000108175.15	Genecode. v36
ZMYM2	ENSG00000121741.15	Genecode. v36
ZMYM3	ENSG00000147130.13	Genecode. v36
ZMYND15	ENSG00000141497.12	Genecode. v36
ZMYND8	ENSG00000101040.18	Genecode. v36
ZNF10	ENSG00000256223.4	Genecode. v36
ZNF101	ENSG00000181896.10	Genecode. v36
ZNF112	ENSG00000062370.15	Genecode. v36
ZNF114	ENSG00000178150.7	Genecode. v36
ZNF12	ENSG00000164631.17	Genecode. v36
ZNF121	ENSG00000197961.10	Genecode. v36
ZNF131	ENSG00000172262.10	Genecode. v36
ZNF132	ENSG00000131849.10	Genecode. v36
ZNF133	ENSG00000125846.14	Genecode. v36
ZNF134	ENSG00000213762.9	Genecode. v36
ZNF135	ENSG00000176293.18	Genecode. v36
ZNF136	ENSG00000196646.10	Genecode. v36
ZNF138	ENSG00000197008.8	Genecode. v36
ZNF14	ENSG00000105708.8	Genecode. v36
ZNF140	ENSG00000196387.8	Genecode. v36
ZNF142	ENSG00000115568.14	Genecode. v36
ZNF143	ENSG00000166478.8	Genecode. v36
ZNF146	ENSG00000167635.10	Genecode. v36
ZNF148	ENSG00000163848.17	Genecode. v36
ZNF154	ENSG00000179909.14	Genecode. v36
ZNF157	ENSG00000147117.7	Genecode. v36
ZNF165	ENSG00000197279.3	Genecode. v36
ZNF169	ENSG00000175787.15	Genecode. v36
ZNF17	ENSG00000186272.11	Genecode. v36
ZNF174	ENSG00000103343.11	Genecode. v36
ZNF175	ENSG00000105497.6	Genecode. v36
ZNF177	ENSG00000188629.10	Genecode. v36
ZNF18	ENSG00000154957.12	Genecode. v36
ZNF180	ENSG00000167384.9	Genecode. v36
ZNF181	ENSG00000197841.13	Genecode. v36
ZNF182	ENSG00000147118.9	Genecode. v36
ZNF184	ENSG00000096654.14	Genecode. v36
ZNF189	ENSG00000136870.9	Genecode. v36
ZNF19	ENSG00000157429.14	Genecode. v36
ZNF197	ENSG00000186448.13	Genecode. v36
ZNF2	ENSG00000275111.3	Genecode. v36
ZNF20	ENSG00000132010.14	Genecode. v36
ZNF200	ENSG00000010539.10	Genecode. v36
ZNF202	ENSG00000166261.9	Genecode. v36
ZNF205	ENSG00000122386.9	Genecode. v36
ZNF207	ENSG00000010244.15	Genecode. v36
ZNF212	ENSG00000170260.7	Genecode. v36
ZNF213	ENSG00000085644.12	Genecode. v36
ZNF214	ENSG00000149050.8	Genecode. v36
ZNF215	ENSG00000149054.13	Genecode. v36
ZNF217	ENSG00000171940.12	Genecode. v36
ZNF219	ENSG00000165804.14	Genecode. v36
ZNF22	ENSG00000165512.4	Genecode. v36
ZNF221	ENSG00000159905.13	Genecode. v36
ZNF222	ENSG00000159885.12	Genecode. v36
ZNF223	ENSG00000178386.11	Genecode. v36
ZNF224	ENSG00000267680.4	Genecode. v36
ZNF225	ENSG00000256294.6	Genecode. v36
ZNF226	ENSG00000167380.15	Genecode. v36
ZNF227	ENSG00000131115.14	Genecode. v36
ZNF229	ENSG00000278318.3	Genecode. v36
ZNF23	ENSG00000167377.16	Genecode. v36
ZNF230	ENSG00000159882.11	Genecode. v36
ZNF232	ENSG00000167840.12	Genecode. v36
ZNF233	ENSG00000159915.11	Genecode. v36
ZNF234	ENSG00000263002.6	Genecode. v36
ZNF235	ENSG00000159917.13	Genecode. v36
ZNF236	ENSG00000130856.14	Genecode. v36
ZNF24	ENSG00000172466.14	Genecode. v36
ZNF248	ENSG00000198105.10	Genecode. v36
ZNF25	ENSG00000175395.14	Genecode. v36
ZNF250	ENSG00000196150.12	Genecode. v36
ZNF251	ENSG00000198169.7	Genecode. v36
ZNF253	ENSG00000256771.2	Genecode. v36
ZNF254	ENSG00000213096.8	Genecode. v36
ZNF26	ENSG00000198393.6	Genecode. v36
ZNF260	ENSG00000254004.5	Genecode. v36
ZNF263	ENSG00000006194.9	Genecode. v36
ZNF264	ENSG00000083844.9	Genecode. v36
ZNF267	ENSG00000185947.13	Genecode. v36
ZNF268	ENSG00000090612.19	Genecode. v36
ZNF273	ENSG00000198039.10	Genecode. v36
ZNF274	ENSG00000171606.16	Genecode. v36
ZNF275	ENSG00000063587.13	Genecode. v36
ZNF276	ENSG00000158805.10	Genecode. v36
ZNF277	ENSG00000198839.8	Genecode. v36
ZNF28	ENSG00000198538.9	Genecode. v36
ZNF280B	ENSG00000275004.2	Genecode. v36
ZNF280D	ENSG00000137871.18	Genecode. v36
ZNF281	ENSG00000162702.7	Genecode. v36
ZNF282	ENSG00000170265.10	Genecode. v36
ZNF283	ENSG00000167637.15	Genecode. v36
ZNF284	ENSG00000186026.6	Genecode. v36
ZNF285	ENSG00000267508.4	Genecode. v36
ZNF286A	ENSG00000187607.14	Genecode. v36
ZNF286B	ENSG00000249459.7	Genecode. v36
ZNF287	ENSG00000141040.13	Genecode. v36
ZNF292	ENSG00000188994.11	Genecode. v36
ZNF296	ENSG00000170684.7	Genecode. v36
ZNF3	ENSG00000166526.15	Genecode. v36
ZNF30	ENSG00000168661.13	Genecode. v36
ZNF302	ENSG00000089335.19	Genecode. v36
ZNF304	ENSG00000131845.13	Genecode. v36
ZNF311	ENSG00000197935.6	Genecode. v36
ZNF316	ENSG00000205903.5	Genecode. v36
ZNF317	ENSG00000130803.13	Genecode. v36
ZNF318	ENSG00000171467.14	Genecode. v36
ZNF319	ENSG00000166188.2	Genecode. v36
ZNF32	ENSG00000169740.12	Genecode. v36
ZNF320	ENSG00000182986.11	Genecode. v36
ZNF322	ENSG00000181315.9	Genecode. v36
ZNF324	ENSG00000083812.10	Genecode. v36
ZNF324B	ENSG00000249471.6	Genecode. v36
ZNF326	ENSG00000162664.15	Genecode. v36
ZNF329	ENSG00000181894.13	Genecode. v36
ZNF331	ENSG00000130844.15	Genecode. v36
ZNF333	ENSG00000160961.10	Genecode. v36
ZNF334	ENSG00000198185.10	Genecode. v36
ZNF335	ENSG00000198026.7	Genecode. v36
ZNF337	ENSG00000130684.12	Genecode. v36
ZNF33A	ENSG00000189180.14	Genecode. v36
ZNF33B	ENSG00000196693.13	Genecode. v36
ZNF341	ENSG00000131061.12	Genecode. v36
ZNF343	ENSG00000088876.10	Genecode. v36
ZNF345	ENSG00000251247.8	Genecode. v36
ZNF346	ENSG00000113761.10	Genecode. v36
ZNF347	ENSG00000197937.11	Genecode. v36
ZNF35	ENSG00000169981.9	Genecode. v36
ZNF350	ENSG00000256683.5	Genecode. v36
ZNF354C	ENSG00000177932.6	Genecode. v36
ZNF358	ENSG00000198816.5	Genecode. v36
ZNF362	ENSG00000160094.13	Genecode. v36
ZNF366	ENSG00000178175.10	Genecode. v36
ZNF367	ENSG00000165244.6	Genecode. v36
ZNF37A	ENSG00000075407.16	Genecode. v36
ZNF382	ENSG00000161298.15	Genecode. v36
ZNF383	ENSG00000188283.10	Genecode. v36
ZNF385A	ENSG00000161642.16	Genecode. v36
ZNF385B	ENSG00000144331.17	Genecode. v36
ZNF385C	ENSG00000187595.13	Genecode. v36
ZNF385D	ENSG00000151789.8	Genecode. v36
ZNF391	ENSG00000124613.7	Genecode. v36
ZNF394	ENSG00000160908.14	Genecode. v36
ZNF395	ENSG00000186918.12	Genecode. v36
ZNF396	ENSG00000186496.9	Genecode. v36
ZNF397	ENSG00000186812.11	Genecode. v36
ZNF398	ENSG00000197024.7	Genecode. v36
ZNF404	ENSG00000176222.8	Genecode. v36
ZNF407	ENSG00000215421.8	Genecode. v36
ZNF408	ENSG00000175213.2	Genecode. v36
ZNF41	ENSG00000147124.11	Genecode. v36
ZNF410	ENSG00000119725.16	Genecode. v36
ZNF414	ENSG00000133250.12	Genecode. v36
ZNF415	ENSG00000170954.10	Genecode. v36
ZNF416	ENSG00000083817.8	Genecode. v36
ZNF417	ENSG00000173480.9	Genecode. v36
ZNF418	ENSG00000196724.11	Genecode. v36
ZNF419	ENSG00000105136.18	Genecode. v36
ZNF420	ENSG00000197050.9	Genecode. v36
ZNF423	ENSG00000102935.10	Genecode. v36
ZNF425	ENSG00000204947.7	Genecode. v36
ZNF426	ENSG00000130818.9	Genecode. v36
ZNF428	ENSG00000131116.10	Genecode. v36
ZNF429	ENSG00000197013.8	Genecode. v36
ZNF43	ENSG00000198521.10	Genecode. v36
ZNF432	ENSG00000256087.5	Genecode. v36
ZNF436	ENSG00000125945.13	Genecode. v36
ZNF438	ENSG00000183621.14	Genecode. v36
ZNF439	ENSG00000171291.7	Genecode. v36
ZNF44	ENSG00000197857.12	Genecode. v36
ZNF440	ENSG00000171295.11	Genecode. v36
ZNF441	ENSG00000197044.9	Genecode. v36
ZNF443	ENSG00000180855.14	Genecode. v36
ZNF444	ENSG00000167685.13	Genecode. v36
ZNF445	ENSG00000185219.14	Genecode. v36
ZNF446	ENSG00000083838.14	Genecode. v36
ZNF449	ENSG00000173275.11	Genecode. v36
ZNF45	ENSG00000124459.10	Genecode. v36
ZNF451	ENSG00000112200.15	Genecode. v36
ZNF454	ENSG00000178187.6	Genecode. v36
ZNF460	ENSG00000197714.7	Genecode. v36
ZNF461	ENSG00000197808.10	Genecode. v36
ZNF462	ENSG00000148143.11	Genecode. v36
ZNF467	ENSG00000181444.11	Genecode. v36
ZNF469	ENSG00000225614.2	Genecode. v36
ZNF470	ENSG00000197016.10	Genecode. v36
ZNF471	ENSG00000196263.6	Genecode. v36
ZNF473	ENSG00000142528.14	Genecode. v36
ZNF474	ENSG00000164185.4	Genecode. v36
ZNF48	ENSG00000180035.9	Genecode. v36
ZNF480	ENSG00000198464.12	Genecode. v36
ZNF485	ENSG00000198298.11	Genecode. v36
ZNF487	ENSG00000243660.8	Genecode. v36
ZNF490	ENSG00000188033.8	Genecode. v36
ZNF491	ENSG00000177599.11	Genecode. v36
ZNF493	ENSG00000196268.10	Genecode. v36
ZNF496	ENSG00000162714.11	Genecode. v36
ZNF497	ENSG00000174586.9	Genecode. v36
ZNF500	ENSG00000103199.12	Genecode. v36
ZNF501	ENSG00000186446.10	Genecode. v36
ZNF503	ENSG00000165655.15	Genecode. v36
ZNF506	ENSG00000081665.12	Genecode. v36
ZNF507	ENSG00000168813.15	Genecode. v36
ZNF510	ENSG00000081386.11	Genecode. v36
ZNF511	ENSG00000198546.13	Genecode. v36
ZNF512	ENSG00000243943.8	Genecode. v36
ZNF512B	ENSG00000196700.6	Genecode. v36
ZNF513	ENSG00000163795.12	Genecode. v36
ZNF514	ENSG00000144026.10	Genecode. v36
ZNF516	ENSG00000101493.9	Genecode. v36
ZNF517	ENSG00000197363.8	Genecode. v36
ZNF518A	ENSG00000177853.13	Genecode. v36
ZNF518B	ENSG00000178163.6	Genecode. v36
ZNF519	ENSG00000175322.10	Genecode. v36
ZNF521	ENSG00000198795.9	Genecode. v36
ZNF524	ENSG00000171443.6	Genecode. v36
ZNF525	ENSG00000203326.8	Genecode. v36
ZNF526	ENSG00000167625.9	Genecode. v36
ZNF527	ENSG00000189164.13	Genecode. v36
ZNF528	ENSG00000167555.12	Genecode. v36
ZNF529	ENSG00000186020.11	Genecode. v36
ZNF530	ENSG00000183647.9	Genecode. v36
ZNF532	ENSG00000074657.12	Genecode. v36
ZNF536	ENSG00000198597.7	Genecode. v36
ZNF540	ENSG00000171817.15	Genecode. v36
ZNF543	ENSG00000178229.7	Genecode. v36
ZNF544	ENSG00000198131.12	Genecode. v36
ZNF546	ENSG00000187187.12	Genecode. v36
ZNF547	ENSG00000152433.13	Genecode. v36
ZNF548	ENSG00000188785.10	Genecode. v36
ZNF549	ENSG00000121406.7	Genecode. v36
ZNF550	ENSG00000251369.7	Genecode. v36
ZNF551	ENSG00000204519.9	Genecode. v36
ZNF552	ENSG00000178935.5	Genecode. v36
ZNF554	ENSG00000172006.10	Genecode. v36
ZNF555	ENSG00000186300.10	Genecode. v36
ZNF557	ENSG00000130544.10	Genecode. v36
ZNF558	ENSG00000167785.7	Genecode. v36
ZNF559	ENSG00000188321.12	Genecode. v36
ZNF561	ENSG00000171469.9	Genecode. v36
ZNF562	ENSG00000171466.8	Genecode. v36
ZNF563	ENSG00000188868.12	Genecode. v36
ZNF564	ENSG00000249709.6	Genecode. v36
ZNF565	ENSG00000196357.10	Genecode. v36
ZNF566	ENSG00000186017.13	Genecode. v36
ZNF567	ENSG00000189042.12	Genecode. v36
ZNF568	ENSG00000198453.11	Genecode. v36
ZNF569	ENSG00000196437.9	Genecode. v36
ZNF57	ENSG00000171970.11	Genecode. v36
ZNF570	ENSG00000171827.9	Genecode. v36
ZNF571	ENSG00000180479.12	Genecode. v36
ZNF572	ENSG00000180938.5	Genecode. v36
ZNF573	ENSG00000189144.12	Genecode. v36
ZNF574	ENSG00000105732.11	Genecode. v36
ZNF575	ENSG00000176472.9	Genecode. v36
ZNF577	ENSG00000161551.11	Genecode. v36
ZNF578	ENSG00000258405.8	Genecode. v36
ZNF579	ENSG00000218891.4	Genecode. v36
ZNF580	ENSG00000213015.7	Genecode. v36
ZNF581	ENSG00000171425.8	Genecode. v36
ZNF583	ENSG00000198440.8	Genecode. v36
ZNF584	ENSG00000171574.16	Genecode. v36
ZNF585A	ENSG00000196967.9	Genecode. v36
ZNF587	ENSG00000198466.11	Genecode. v36
ZNF589	ENSG00000164048.12	Genecode. v36
ZNF592	ENSG00000166716.8	Genecode. v36
ZNF593	ENSG00000142684.7	Genecode. v36
ZNF594	ENSG00000180626.9	Genecode. v36
ZNF595	ENSG00000272602.4	Genecode. v36
ZNF596	ENSG00000172748.11	Genecode. v36
ZNF597	ENSG00000167981.5	Genecode. v36
ZNF598	ENSG00000167962.11	Genecode. v36
ZNF599	ENSG00000153896.16	Genecode. v36
ZNF605	ENSG00000196458.9	Genecode. v36
ZNF606	ENSG00000166704.10	Genecode. v36
ZNF607	ENSG00000198182.11	Genecode. v36
ZNF608	ENSG00000168916.14	Genecode. v36
ZNF609	ENSG00000180357.8	Genecode. v36
ZNF610	ENSG00000167554.13	Genecode. v36
ZNF613	ENSG00000176024.15	Genecode. v36
ZNF614	ENSG00000142556.17	Genecode. v36
ZNF615	ENSG00000197619.12	Genecode. v36
ZNF616	ENSG00000204611.5	Genecode. v36
ZNF618	ENSG00000157657.13	Genecode. v36
ZNF619	ENSG00000177873.11	Genecode. v36
ZNF620	ENSG00000177842.10	Genecode. v36
ZNF621	ENSG00000172888.10	Genecode. v36
ZNF622	ENSG00000173545.4	Genecode. v36
ZNF623	ENSG00000183309.10	Genecode. v36
ZNF624	ENSG00000197566.8	Genecode. v36
ZNF625	ENSG00000257591.4	Genecode. v36
ZNF626	ENSG00000188171.13	Genecode. v36
ZNF627	ENSG00000198551.8	Genecode. v36
ZNF628	ENSG00000197483.9	Genecode. v36
ZNF629	ENSG00000102870.5	Genecode. v36
ZNF630	ENSG00000221994.9	Genecode. v36
ZNF639	ENSG00000121864.8	Genecode. v36
ZNF641	ENSG00000167528.11	Genecode. v36
ZNF644	ENSG00000122482.19	Genecode. v36
ZNF646	ENSG00000167395.10	Genecode. v36
ZNF648	ENSG00000179930.5	Genecode. v36
ZNF649	ENSG00000198093.9	Genecode. v36
ZNF652	ENSG00000198740.7	Genecode. v36
ZNF653	ENSG00000161914.8	Genecode. v36
ZNF654	ENSG00000175105.5	Genecode. v36
ZNF655	ENSG00000197343.9	Genecode. v36
ZNF658	ENSG00000274349.3	Genecode. v36
ZNF66	ENSG00000160229.10	Genecode. v36
ZNF660	ENSG00000144792.8	Genecode. v36
ZNF662	ENSG00000182983.13	Genecode. v36
ZNF664	ENSG00000179195.14	Genecode. v36
ZNF665	ENSG00000197497.9	Genecode. v36
ZNF667	ENSG00000198046.10	Genecode. v36
ZNF669	ENSG00000188295.13	Genecode. v36
ZNF671	ENSG00000083814.11	Genecode. v36
ZNF672	ENSG00000171161.11	Genecode. v36
ZNF675	ENSG00000197372.8	Genecode. v36
ZNF676	ENSG00000196109.6	Genecode. v36
ZNF677	ENSG00000197928.9	Genecode. v36
ZNF678	ENSG00000181450.16	Genecode. v36
ZNF680	ENSG00000173041.10	Genecode. v36
ZNF681	ENSG00000196172.9	Genecode. v36
ZNF683	ENSG00000176083.16	Genecode. v36
ZNF684	ENSG00000117010.14	Genecode. v36
ZNF687	ENSG00000143373.16	Genecode. v36
ZNF688	ENSG00000229809.7	Genecode. v36
ZNF689	ENSG00000156853.10	Genecode. v36
ZNF69	ENSG00000198429.8	Genecode. v36
ZNF691	ENSG00000164011.16	Genecode. v36
ZNF692	ENSG00000171163.14	Genecode. v36
ZNF696	ENSG00000185730.6	Genecode. v36
ZNF697	ENSG00000143067.4	Genecode. v36
ZNF7	ENSG00000147789.14	Genecode. v36
ZNF70	ENSG00000187792.4	Genecode. v36
ZNF700	ENSG00000196757.6	Genecode. v36
ZNF701	ENSG00000167562.10	Genecode. v36
ZNF703	ENSG00000183779.6	Genecode. v36
ZNF704	ENSG00000164684.12	Genecode. v36
ZNF706	ENSG00000120963.10	Genecode. v36
ZNF707	ENSG00000181135.14	Genecode. v36
ZNF708	ENSG00000182141.8	Genecode. v36
ZNF71	ENSG00000197951.7	Genecode. v36
ZNF710	ENSG00000140548.8	Genecode. v36
ZNF711	ENSG00000147180.15	Genecode. v36
ZNF713	ENSG00000178665.13	Genecode. v36
ZNF717	ENSG00000227124.7	Genecode. v36
ZNF721	ENSG00000182903.14	Genecode. v36
ZNF724	ENSG00000196081.8	Genecode. v36
ZNF726	ENSG00000213967.9	Genecode. v36
ZNF727	ENSG00000214652.5	Genecode. v36
ZNF728	ENSG00000269067.1	Genecode. v36
ZNF736	ENSG00000234444.8	Genecode. v36
ZNF737	ENSG00000237440.7	Genecode. v36
ZNF74	ENSG00000185252.16	Genecode. v36
ZNF740	ENSG00000139651.10	Genecode. v36
ZNF746	ENSG00000181220.14	Genecode. v36
ZNF750	ENSG00000141579.6	Genecode. v36
ZNF75A	ENSG00000162086.13	Genecode. v36
ZNF75D	ENSG00000186376.13	Genecode. v36
ZNF76	ENSG00000065029.13	Genecode. v36
ZNF763	ENSG00000197054.10	Genecode. v36
ZNF765	ENSG00000196417.11	Genecode. v36
ZNF766	ENSG00000196214.9	Genecode. v36
ZNF768	ENSG00000169957.9	Genecode. v36
ZNF770	ENSG00000198146.4	Genecode. v36
ZNF772	ENSG00000197128.10	Genecode. v36
ZNF773	ENSG00000152439.11	Genecode. v36
ZNF775	ENSG00000196456.7	Genecode. v36
ZNF776	ENSG00000152443.11	Genecode. v36
ZNF777	ENSG00000196453.7	Genecode. v36
ZNF780A	ENSG00000197782.13	Genecode. v36
ZNF780B	ENSG00000128000.14	Genecode. v36
ZNF781	ENSG00000196381.9	Genecode. v36
ZNF782	ENSG00000196597.10	Genecode. v36
ZNF783	ENSG00000204946.8	Genecode. v36
ZNF785	ENSG00000197162.9	Genecode. v36
ZNF786	ENSG00000197362.12	Genecode. v36
ZNF787	ENSG00000142409.5	Genecode. v36
ZNF789	ENSG00000198556.12	Genecode. v36
ZNF790	ENSG00000197863.7	Genecode. v36
ZNF791	ENSG00000173875.12	Genecode. v36
ZNF792	ENSG00000180884.9	Genecode. v36
ZNF793	ENSG00000188227.11	Genecode. v36
ZNF799	ENSG00000196466.9	Genecode. v36
ZNF80	ENSG00000174255.6	Genecode. v36
ZNF800	ENSG00000048405.8	Genecode. v36
ZNF804A	ENSG00000170396.7	Genecode. v36
ZNF805	ENSG00000204524.6	Genecode. v36
ZNF808	ENSG00000198482.9	Genecode. v36
ZNF81	ENSG00000197779.12	Genecode. v36
ZNF813	ENSG00000198346.9	Genecode. v36
ZNF814	ENSG00000204514.8	Genecode. v36
ZNF816	ENSG00000180257.11	Genecode. v36
ZNF821	ENSG00000102984.13	Genecode. v36
ZNF823	ENSG00000197933.11	Genecode. v36
ZNF827	ENSG00000151612.14	Genecode. v36
ZNF829	ENSG00000185869.12	Genecode. v36
ZNF83	ENSG00000167766.17	Genecode. v36
ZNF830	ENSG00000198783.5	Genecode. v36
ZNF831	ENSG00000124203.5	Genecode. v36
ZNF835	ENSG00000127903.13	Genecode. v36
ZNF836	ENSG00000196267.11	Genecode. v36
ZNF837	ENSG00000152475.6	Genecode. v36
ZNF839	ENSG00000022976.14	Genecode. v36
ZNF84	ENSG00000198040.9	Genecode. v36
ZNF841	ENSG00000197608.10	Genecode. v36
ZNF845	ENSG00000213799.9	Genecode. v36
ZNF846	ENSG00000196605.6	Genecode. v36
ZNF85	ENSG00000105750.13	Genecode. v36
ZNF850	ENSG00000267041.4	Genecode. v36
ZNF852	ENSG00000178917.13	Genecode. v36
ZNF853	ENSG00000236609.3	Genecode. v36
ZNF865	ENSG00000261221.3	Genecode. v36
ZNF878	ENSG00000257446.3	Genecode. v36
ZNF879	ENSG00000234284.5	Genecode. v36
ZNF888	ENSG00000213793.4	Genecode. v36
ZNF891	ENSG00000214029.4	Genecode. v36
ZNF91	ENSG00000167232.12	Genecode. v36
ZNF92	ENSG00000146757.12	Genecode. v36
ZNF93	ENSG00000184635.12	Genecode. v36
ZNF98	ENSG00000197360.8	Genecode. v36
ZSCAN12	ENSG00000158691.13	Genecode. v36
ZSCAN16	ENSG00000196812.4	Genecode. v36
ZSCAN18	ENSG00000121413.11	Genecode. v36
ZSCAN2	ENSG00000176371.12	Genecode. v36
ZSCAN20	ENSG00000121903.13	Genecode. v36
ZSCAN23	ENSG00000187987.8	Genecode. v36
ZSCAN25	ENSG00000197037.9	Genecode. v36
ZSCAN26	ENSG00000197062.10	Genecode. v36
ZSCAN29	ENSG00000140265.11	Genecode. v36
[truncated: 7 more rows]
