# Supplementary material for: Integrating gene expression, genomic, and phosphoproteomic data to infer transcription factor activity in lung cancer
Source: NAR Genom Bioinform. 2025 May 30;7(2):lqaf068. doi: 10.1093/nargab/lqaf068 (PMC12123410; doi:10.1093/nargab/lqaf068)
Supplement: lqaf068_Supplemental_Files [file lqaf068_supplemental_files.zip › Supplementary_Table_2.xlsx]

## Sheet: Legend
	Supplementary Table 2
	Lasso_RMSE_Rsquared_TFs
	RMSE: root mean square error obtained from the LASSO regression model performed on a specific transcription factor
	Rsquared: Rsquared value obtainde from the LASSO regression model
	TF: transcription factor whose values were used as the dependent variable in the LASSO regression model
	Lasso_Coefficients_TFs
	Coefficient: phosphosites defined as the predictors of the activity of the TFs by the LASSO regression model
	Contribution: coefficients can be positive or negative representing the strength and direction of their influence
	TF: transcription factor whose values were used as the dependent variable in the LASSO regression model

## Sheet: Lasso_RMSE_Rsquared_TFs
RMSE	Rsquared	TF
6.13688	0.745345	IRF8
18.6457	0.526797	SPI1
7.89712	0.739608	STAT3
4.29681	0.744677	HMGA1
6.54879	0.584302	IRF1
7.60584	0.628065	SRF
14.2659	0.192464	TAL1
3.98869	0.750076	E2F3
7.01001	0.597931	JUND
2.96057	0.874037	STAT5A
5.28305	0.418445	IRF5
5.45474	0.186416	TCF3
4.41186	0.709566	FOXO1
4.72348	0.656675	VDR
13.7681	0.669619	ESRRA
5.49261	0.54495	ELF2
3.70408	0.650961	ZNF740
4.45824	0.774603	EBF1
6.47023	0.124228	MAZ
5.97921	0.825578	BCL6
5.15475	0.178485	AR
6.89692	0.0297678	RFX5
5.01145	0.332748	MAFK
6.46062	0.616838	YBX1
2.81539	0.487075	RUNX1
15.8436	0.0129056	TBX5
6.3518	0.19783	ELF1
2.20885	0.920763	ZEB1
4.15579	0.686958	ERG
5.95218	0.507548	RARA
3.04546	0.807206	ETS1

## Sheet: Lasso_Coefficients_TFs
Coefficient	Contribution	TF
NP_001122316.1.s1452.SMARCA4	185.338	IRF8
NP_000601.3.s697.CD44	-0.156	IRF8
NP_000601.3.s706.CD44	1.04	IRF8
NP_006258.3.t799.RANBP2	1.097	IRF8
NP_150241.2.s480.PML	-0.819	IRF8
NP_003371.2.s430.VIM	0.184	IRF8
NP_001446.1.s253.FOXO3	0.392	IRF8
NP_001002877.1.t328.THOC5	-0.491	IRF8
NP_001350658.1.t557.SAMHD1	-0.537	IRF8
NP_112533.1.y336.HNRNPA2B1	0.7	IRF8
NP_001340064.1.s268.XAF1	-1.192	IRF8
NP_002289.2.s5.LCP1	0.558	IRF8
NP_003891.1.s207.SQSTM1	2.238	IRF8
NP_001127836.1.s636.MAP4	0.393	IRF8
NP_001018020.1.s174.TPM1	0.742	IRF8
NP_004136.2.t1346.MYO9B	-0.202	IRF8
NP_001311211.1.s124.STAM	-0.124	IRF8
NP_001163887.1.s1017.TJP2	-1.397	IRF8
(Intercept)	-0.671	IRF8
NP_002829.3.s975.PTPRC	1141.46	SPI1
NP_001122316.1.s1417.SMARCA4	1.705	SPI1
NP_000028.3.s834.ANK1	-2.24	SPI1
NP_001091679.1.s191.CTNNB1	-0.201	SPI1
NP_001339702.1.s182.JUP	-1.933	SPI1
NP_150241.2.s480.PML	-1.439	SPI1
NP_005752.1.s978.PLXNC1	5.481	SPI1
NP_004577.1.s415.RPS6KA3	5.618	SPI1
NP_001269026.1.t63.YAP1	0.915	SPI1
NP_001258898.1.s255.HSP90AB1	1.924	SPI1
NP_002464.1.s1943.MYH9	4.362	SPI1
NP_001191332.1.s617.ANK3	0.294	SPI1
XP_016871600.1.s623.ANK3	-0.768	SPI1
NP_001243211.1.s281.KRT8	-0.404	SPI1
NP_056128.1.s41.ARHGEF12	-1.489	SPI1
NP_002729.2.t641.PRKCB	-3.687	SPI1
XP_005270252.1.t287.CAMK2G	0.303	SPI1
NP_055238.1.s549.AFF4	1.399	SPI1
NP_060439.2.s720.IWS1	-2.939	SPI1
NP_203754.2.s601.TNKS1BP1	-6.148	SPI1
NP_055898.1.s423.CDK12	0.106	SPI1
NP_057591.2.s423.CDK12	-0.409	SPI1
NP_001075019.1.t1385.THOC2	-0.08	SPI1
NP_001341605.1.s683.PRKCD	-3.619	SPI1
NP_003891.1.s207.SQSTM1	2.989	SPI1
NP_005427.2.s240.CCDC6	1.772	SPI1
(Intercept)	0.573	SPI1
NP_004313.1.s134.BAD	420.21	STAT3
NP_001287955.1.s916.TJP1	0.138	STAT3
NP_001014436.1.t291.DBNL	-0.307	STAT3
NP_001341605.1.s683.PRKCD	-0.02	STAT3
XP_005264575.1.s2115.SPTBN1	0.107	STAT3
NP_001181875.1.s1238.EIF4G1	-0.703	STAT3
NP_150241.2.s518.PML	0.835	STAT3
NP_005752.1.s978.PLXNC1	0.41	STAT3
NP_006280.3.s1016.TLN1	0.089	STAT3
NP_002465.1.s1954.MYH11	0.482	STAT3
NP_001104026.1.s2180.FLNA	0.025	STAT3
NP_001104026.1.t2175.FLNA	0.192	STAT3
NP_001104026.1.t2599.FLNA	0.738	STAT3
XP_005270252.1.t287.CAMK2G	0.23	STAT3
NP_002826.3.s673.PTPN12	1.346	STAT3
NP_001186726.1.s118.PTPN7	0.484	STAT3
NP_001978.1.s271.ETV6	-0.241	STAT3
NP_001122082.1.s641.USP8	0.402	STAT3
NP_073585.8.s811.TNS3	-0.707	STAT3
NP_000256.4.s320.NCF1	-1.712	STAT3
NP_001258717.1.s81.DYNC1I2	-0.118	STAT3
NP_001184256.1.s25.HSPA12B	1.365	STAT3
NP_056099.3.t2377.SZT2	-0.755	STAT3
NP_001138926.1.s38.STMN1	-0.515	STAT3
NP_001269854.1.t364.ABI2	-0.028	STAT3
NP_005900.2.s1427.MAP1B	-0.353	STAT3
NP_001610.2.s670.GRK2	-0.967	STAT3
NP_004648.1.s204.CAVIN2	0.832	STAT3
NP_055160.2.s527.ZNF318	1.44	STAT3
NP_060952.2.s717.ASAP1	-3.705	STAT3
NP_001295126.1.s105.SSR3	-0.053	STAT3
NP_005427.2.s240.CCDC6	0.463	STAT3
NP_004915.2.s159.ACTN4	0.004	STAT3
NP_006738.3.s74.SIPA1	1.298	STAT3
NP_004243.1.s280.SLC9A3R1	1.065	STAT3
(Intercept)	0.292	STAT3
NP_001305253.1.s668.NUP214	135.68	HMGA1
NP_002799.3.s16.PSMD2	-0.039	HMGA1
NP_002749.2.s207.MAP2K6	-0.356	HMGA1
NP_004577.1.s369.RPS6KA3	-0.237	HMGA1
NP_004577.1.s415.RPS6KA3	0.092	HMGA1
NP_001303261.1.s189.MAP2K3	0.99	HMGA1
NP_001177369.1.s224.NCOR1	-0.006	HMGA1
NP_001017963.2.s353.HSP90AA1	-0.641	HMGA1
NP_001186883.1.s33.ACTG1	-0.111	HMGA1
NP_001093326.2.s455.IKBKG	1.263	HMGA1
NP_001341859.1.s320.RIPK1	0.471	HMGA1
NP_001277152.1.s1764.DOCK1	-1.21	HMGA1
NP_001258898.1.s255.HSP90AB1	-0.008	HMGA1
NP_004628.4.s72.RAB7A	1.885	HMGA1
NP_001337074.1.s645.PATJ	0.216	HMGA1
NP_006428.2.s1335.PARP4	0.03	HMGA1
NP_001005498.2.s356.RHBDF2	0.446	HMGA1
NP_001349879.1.s393.NCOA1	0.966	HMGA1
NP_001531.1.s98.HSPB1	-0.369	HMGA1
XP_005270252.1.t287.CAMK2G	0.683	HMGA1
NP_066997.3.s569.CCAR2	1.017	HMGA1
NP_056099.3.t2377.SZT2	-2.745	HMGA1
NP_001122082.1.s641.USP8	-0.872	HMGA1
NP_001122082.1.t577.USP8	-0.444	HMGA1
NP_001309812.1.s413.ABLIM1	-1.074	HMGA1
NP_113584.3.s1084.HUWE1	-0.464	HMGA1
(Intercept)	0.595	HMGA1
NP_000601.3.s697.CD44	238.642	IRF1
NP_002729.2.t641.PRKCB	2.507	IRF1
NP_001341605.1.s683.PRKCD	0.382	IRF1
NP_001104026.1.s2152.FLNA	0.705	IRF1
NP_001181875.1.s1238.EIF4G1	1.042	IRF1
NP_001091679.1.s191.CTNNB1	0.526	IRF1
NP_001341942.1.s916.TJP1	-0.149	IRF1
NP_000436.2.s937.PLEC	-0.543	IRF1
NP_001308037.1.s242.SLC4A7	0.441	IRF1
NP_066301.1.s389.SNTB1	1.763	IRF1
(Intercept)	-3.647	IRF1
NP_001273897.1.s47.JUND	252.189	SRF
NP_005958.1.s479.NAB2	1.034	SRF
NP_001341605.1.s683.PRKCD	0.92	SRF
NP_002465.1.s1954.MYH11	0.234	SRF
NP_001258717.1.s81.DYNC1I2	1.348	SRF
NP_004414.3.s48.DVL3	0.023	SRF
NP_001269589.1.s6.MRTFA	-0.84	SRF
NP_001341942.1.s916.TJP1	0.611	SRF
XP_005270252.1.t287.CAMK2G	-0.654	SRF
NP_001093.1.s404.ACTN1	1.175	SRF
NP_001124427.1.s1160.ARHGEF18	0.202	SRF
NP_056171.3.s853.SCRIB	0.179	SRF
NP_001070910.1.s233.HNRNPC	-0.274	SRF
NP_001070911.1.s220.HNRNPC	-0.177	SRF
NP_036364.2.s88.CAVIN1	-0.001	SRF
NP_001265568.1.s265.RANBP1	1.182	SRF
NP_001041659.1.s11.RCC1	-0.831	SRF
NP_001186726.1.s118.PTPN7	-0.249	SRF
NP_149124.3.s170.CNP	-0.011	SRF
NP_006280.3.s1016.TLN1	-0.15	SRF
NP_004438.3.s685.EPS8	0.045	SRF
NP_004915.2.s423.ACTN4	-0.261	SRF
(Intercept)	0.003	SRF
NP_001277152.1.s1764.DOCK1	429.163	TAL1
NP_002465.1.s1954.MYH11	0.899	TAL1
NP_001005386.1.t122.ACTR2	3.649	TAL1
NP_001019837.1.s193.SH3KBP1	0.395	TAL1
NP_001287947.1.s394.ABLIM3	0.225	TAL1
(Intercept)	0.056	TAL1
NP_036377.1.s224.SNW1	30.2	E2F3
NP_001041659.1.s11.RCC1	-0.322	E2F3
NP_002729.2.t641.PRKCB	-0.28	E2F3
NP_055995.4.s2420.SYNE2	1.019	E2F3
NP_001354.1.s494.DKC1	-1.002	E2F3
NP_002749.2.s207.MAP2K6	-0.262	E2F3
NP_001531.1.s15.HSPB1	-0.016	E2F3
NP_001308632.1.s565.NCOA2	0.117	E2F3
NP_000424.2.t233.NCF2	-0.428	E2F3
NP_000256.4.s320.NCF1	0.09	E2F3
NP_003135.2.t260.SSR1	0.245	E2F3
NP_066997.3.s569.CCAR2	-0.475	E2F3
NP_056099.3.t2377.SZT2	-0.788	E2F3
NP_001091679.1.s191.CTNNB1	-0.239	E2F3
NP_001157108.1.s103.GTF2I	-0.51	E2F3
NP_001157108.1.s214.GTF2I	-0.324	E2F3
NP_005326.2.s275.HCLS1	-0.311	E2F3
NP_001339702.1.s182.JUP	3.728	E2F3
NP_150241.2.s403.PML	-0.698	E2F3
NP_001098547.3.s603.MECOM	0.755	E2F3
NP_001018147.1.t94.NME2	-0.23	E2F3
NP_001122316.1.s1452.SMARCA4	-0.357	E2F3
NP_006244.2.s108.PRKAB1	-0.263	E2F3
(Intercept)	-0.172	E2F3
NP_001273897.1.s47.JUND	254.033	JUND
NP_003093.2.s195.SOD3	1.093	JUND
NP_001104026.1.s2152.FLNA	0.041	JUND
NP_001104026.1.s2180.FLNA	1.045	JUND
NP_001104026.1.t2175.FLNA	0.309	JUND
NP_659477.2.s62.CAVIN3	0.259	JUND
NP_006738.3.s74.SIPA1	0.177	JUND
(Intercept)	0.252	JUND
NP_001308632.1.s565.NCOA2	125.746	STAT5A
NP_001973.2.s982.ERBB3	-0.228	STAT5A
NP_001122316.1.s1417.SMARCA4	-0.314	STAT5A
NP_000601.3.s697.CD44	-0.171	STAT5A
NP_000601.3.s706.CD44	1.08	STAT5A
NP_001257411.1.s14.PSMD11	1.022	STAT5A
NP_001341605.1.s683.PRKCD	-1.025	STAT5A
NP_003283.2.s379.TPR	0.819	STAT5A
NP_002826.3.s19.PTPN12	-0.903	STAT5A
NP_112533.1.y336.HNRNPA2B1	0.568	STAT5A
NP_001340064.1.s268.XAF1	-1.591	STAT5A
NP_001177725.1.y41.NCK1	0.437	STAT5A
NP_001091679.1.s675.CTNNB1	-0.003	STAT5A
NP_003861.1.s330.IQGAP1	-0.081	STAT5A
NP_001243000.2.s82.RNF213	-0.22	STAT5A
NP_001350630.1.s278.ZC3HC1	0.298	STAT5A
NP_002729.2.t641.PRKCB	-0.558	STAT5A
NP_001166174.1.s87.GGA3	0.292	STAT5A
NP_001078927.1.s847.CTNND1	-0.009	STAT5A
NP_001277152.1.s1764.DOCK1	-0.019	STAT5A
NP_001122082.1.s641.USP8	-0.012	STAT5A
NP_001019837.1.s193.SH3KBP1	-0.529	STAT5A
NP_001098547.3.s603.MECOM	-1.149	STAT5A
NP_055461.1.s303.LPIN2	-0.583	STAT5A
NP_001128342.1.s224.PPP1R18	-0.081	STAT5A
NP_060952.2.s717.ASAP1	1.841	STAT5A
NP_000884.1.s332.KNG1	-0.005	STAT5A
NP_001258898.1.s255.HSP90AB1	0.011	STAT5A
NP_006738.3.s74.SIPA1	0.972	STAT5A
XP_016866372.1.s1792.AFDN	1.524	STAT5A
XP_011526983.1.s857.EPB41L1	-1.034	STAT5A
(Intercept)	-0.299	STAT5A
NP_000601.3.s697.CD44	110.118	IRF5
NP_000601.3.s706.CD44	1.53	IRF5
NP_006258.3.t799.RANBP2	0.504	IRF5
NP_001035145.1.y204.MAPK3	-0.367	IRF5
NP_001305253.1.s668.NUP214	-1.162	IRF5
NP_005076.3.s678.NUP214	-0.549	IRF5
NP_150241.2.s480.PML	-0.005	IRF5
NP_150243.2.s480.PML	0.305	IRF5
NP_150253.2.s432.PML	0.25	IRF5
NP_004577.1.s415.RPS6KA3	0.449	IRF5
NP_002826.3.s19.PTPN12	0.815	IRF5
NP_002826.3.s332.PTPN12	0.517	IRF5
NP_002826.3.s449.PTPN12	0.568	IRF5
NP_003104.2.s157.SP100	0.728	IRF5
NP_001350658.1.t557.SAMHD1	1.21	IRF5
NP_112533.1.y247.HNRNPA2B1	0.568	IRF5
NP_112533.1.y336.HNRNPA2B1	-0.274	IRF5
NP_001340064.1.s268.XAF1	-1.283	IRF5
NP_002289.2.s5.LCP1	0.265	IRF5
NP_001186421.1.s443.PDCD4	0.399	IRF5
NP_003891.1.s207.SQSTM1	-0.328	IRF5
NP_001107854.1.s1388.TSC2	0.429	IRF5
NP_000098.1.s26.DDB2	-0.035	IRF5
NP_001341859.1.s320.RIPK1	-0.56	IRF5
NP_004313.1.s134.BAD	-0.852	IRF5
NP_004313.1.s25.BAD	0.493	IRF5
NP_001018020.1.s174.TPM1	0.036	IRF5
NP_001128663.1.s701.ASAP2	-0.597	IRF5
NP_003878.1.s701.ASAP2	-0.564	IRF5
NP_001091672.1.s270.HIC1	-0.424	IRF5
(Intercept)	-2.129	IRF5
NP_001181875.1.s1238.EIF4G1	264.523	TCF3
NP_056128.1.s41.ARHGEF12	0.667	TCF3
NP_001341942.1.s916.TJP1	-0.71	TCF3
NP_009207.2.s93.CBX3	-0.103	TCF3
(Intercept)	0.157	TCF3
NP_001339702.1.s665.JUP	197.664	FOXO1
NP_150241.2.s518.PML	-0.169	FOXO1
NP_001269026.1.t63.YAP1	0.456	FOXO1
NP_002464.1.s1943.MYH9	-0.869	FOXO1
NP_002465.1.s1954.MYH11	1.192	FOXO1
NP_001287947.1.s394.ABLIM3	1.575	FOXO1
NP_055852.2.s567.ZSWIM8	0.491	FOXO1
NP_003371.2.s412.VIM	0.027	FOXO1
NP_003371.2.s5.VIM	1.161	FOXO1
NP_001104026.1.t2599.FLNA	0.043	FOXO1
NP_003283.2.t2116.TPR	0.242	FOXO1
NP_005142.1.s143.USP14	-0.576	FOXO1
NP_001186502.1.s87.TRIM22	0.756	FOXO1
NP_001973.2.s982.ERBB3	-0.22	FOXO1
NP_003861.1.s330.IQGAP1	-1.073	FOXO1
NP_000499.1.s609.FGA	-0.299	FOXO1
NP_064504.2.s257.ZC3HAV1	0.345	FOXO1
NP_055949.2.s619.MPRIP	-0.036	FOXO1
NP_001341942.1.s916.TJP1	0.153	FOXO1
NP_055238.1.s814.AFF4	-0.05	FOXO1
NP_005852.2.s23.STUB1	-0.027	FOXO1
NP_079087.3.s103.CPSF7	-0.055	FOXO1
NP_001098547.3.s603.MECOM	-0.825	FOXO1
NP_003093.2.s195.SOD3	-0.06	FOXO1
NP_055461.1.s303.LPIN2	0.676	FOXO1
NP_003214.1.s139.TFAP4	-0.078	FOXO1
NP_002151.2.s70.TNC	-0.16	FOXO1
XP_016871010.1.s478.SORBS1	0.704	FOXO1
NP_001078927.1.s847.CTNND1	0.004	FOXO1
NP_000468.1.t551.ALB	-0.813	FOXO1
(Intercept)	0.139	FOXO1
NP_006303.4.s956.NCOR2	73.249	VDR
NP_061885.2.s855.PLEKHA5	0.294	VDR
NP_665741.1.s272.OSBPL7	-0.268	VDR
NP_001092257.1.s37.BET1L	-0.517	VDR
NP_001341502.1.s135.AHSG	-0.329	VDR
NP_001310884.1.s155.DYNC1LI2	0.284	VDR
NP_001244286.1.s509.RAB44	0.239	VDR
NP_001186307.1.s1770.GBF1	0.057	VDR
NP_057632.2.t255.GOLM1	0.232	VDR
NP_001032242.1.s445.FOXK1	-0.579	VDR
NP_001341942.1.s916.TJP1	0.418	VDR
NP_001212.2.t287.CAMK2D	-0.842	VDR
NP_001092872.1.s340.CCNK	-0.001	VDR
NP_060439.2.s720.IWS1	0.115	VDR
NP_055898.1.s423.CDK12	-0.402	VDR
NP_005252.1.s23.GEM	-0.468	VDR
NP_001258898.1.s255.HSP90AB1	-0.722	VDR
NP_001128663.1.s701.ASAP2	1.326	VDR
NP_001341605.1.s683.PRKCD	-0.245	VDR
(Intercept)	0.233	VDR
NP_005390.1.s108.PRKAB2	866.367	ESRRA
NP_009117.2.s2229.CEP250	1.158	ESRRA
NP_001186307.1.s1770.GBF1	-4.955	ESRRA
NP_001308400.1.s575.THRAP3	5.975	ESRRA
NP_001308400.1.s698.THRAP3	-2.551	ESRRA
NP_001017915.1.s971.INPP5D	-0.16	ESRRA
NP_060254.2.s209.OSBPL10	-2.508	ESRRA
NP_065109.1.s404.PNPLA2	-0.084	ESRRA
NP_065896.1.s1277.PITPNM2	0.615	ESRRA
NP_112497.2.s946.PITPNM3	0.962	ESRRA
NP_002963.2.s1077.SBF1	1.131	ESRRA
NP_001157289.1.s14.DHCR7	-0.968	ESRRA
NP_056365.1.s34.OSBPL3	1.891	ESRRA
NP_000405.1.t265.HSD17B4	-0.751	ESRRA
NP_001122316.1.s1417.SMARCA4	3.243	ESRRA
NP_002729.2.t641.PRKCB	-1.197	ESRRA
NP_001264.2.s1308.CHD4	-0.314	ESRRA
NP_150241.2.s527.PML	-0.66	ESRRA
NP_150243.2.s527.PML	2.838	ESRRA
NP_001287955.1.s916.TJP1	0.071	ESRRA
XP_005270252.1.t287.CAMK2G	-2.307	ESRRA
NP_430255.2.s740.CTDP1	3.561	ESRRA
NP_005852.2.s19.STUB1	-0.441	ESRRA
NP_005852.2.s23.STUB1	2.465	ESRRA
NP_112179.2.s492.FIP1L1	0.857	ESRRA
NP_116756.2.t198.CASP10	1.296	ESRRA
NP_203754.2.s601.TNKS1BP1	-0.673	ESRRA
NP_203754.2.s872.TNKS1BP1	0.924	ESRRA
NP_001311404.1.s501.INTS3	-2.054	ESRRA
NP_008855.1.s199.SRSF1	-1.049	ESRRA
NP_001075019.1.t1385.THOC2	0.059	ESRRA
NP_000692.2.s16.ATP1A1	-4.996	ESRRA
(Intercept)	-0.661	ESRRA
NP_001122316.1.s1417.SMARCA4	128.861	ELF2
NP_005390.1.s108.PRKAB2	-0.378	ELF2
NP_002729.2.t641.PRKCB	-0.757	ELF2
NP_150241.2.s480.PML	0.253	ELF2
NP_150241.2.s518.PML	0.338	ELF2
NP_150243.2.s480.PML	1.231	ELF2
NP_150249.1.s403.PML	0.004	ELF2
NP_150253.2.s403.PML	0.923	ELF2
NP_150253.2.s432.PML	0.345	ELF2
NP_150253.2.s470.PML	0.001	ELF2
NP_001341942.1.s916.TJP1	0.009	ELF2
NP_002799.3.s16.PSMD2	-0.611	ELF2
XP_005270252.1.s346.CAMK2G	0.677	ELF2
XP_005270252.1.t287.CAMK2G	0.279	ELF2
NP_055238.1.s814.AFF4	0.891	ELF2
NP_203754.2.s1666.TNKS1BP1	-1.041	ELF2
NP_203754.2.t131.TNKS1BP1	0.055	ELF2
NP_001311404.1.s501.INTS3	0.123	ELF2
NP_001284603.1.s1073.RPRD2	0.428	ELF2
NP_001333342.1.s908.PCF11	-0.003	ELF2
NP_079087.3.s103.CPSF7	-0.502	ELF2
(Intercept)	-0.916	ELF2
NP_001107854.1.s1388.TSC2	-8.674	ZNF740
NP_005390.1.s108.PRKAB2	0.031	ZNF740
NP_006244.2.s108.PRKAB1	0.312	ZNF740
NP_002729.2.t641.PRKCB	0.198	ZNF740
NP_001035145.1.y204.MAPK3	-0.426	ZNF740
NP_001317.1.s691.CSTF3	-0.049	ZNF740
NP_001128690.1.s51.TAF12	-0.505	ZNF740
NP_001291278.1.y407.PRKACA	1.297	ZNF740
NP_150241.2.s480.PML	-0.028	ZNF740
NP_150241.2.s518.PML	-0.899	ZNF740
NP_150243.2.s480.PML	-0.843	ZNF740
NP_150243.2.s518.PML	-0.001	ZNF740
NP_002749.2.s207.MAP2K6	-0.12	ZNF740
NP_001341942.1.s916.TJP1	1	ZNF740
NP_002799.3.s16.PSMD2	-0.129	ZNF740
NP_001744.2.s9.CAV1	-0.675	ZNF740
NP_001212.2.t287.CAMK2D	-0.215	ZNF740
XP_005270252.1.t287.CAMK2G	-0.084	ZNF740
NP_055238.1.s814.AFF4	-1.457	ZNF740
NP_060439.2.s720.IWS1	1.698	ZNF740
NP_005852.2.s19.STUB1	0.587	ZNF740
NP_001005862.1.t671.ERBB2	0.209	ZNF740
NP_001269026.1.s251.YAP1	-0.875	ZNF740
NP_005111.2.s635.MED12	-1.374	ZNF740
NP_001002877.1.t328.THOC5	-0.689	ZNF740
NP_001072113.1.s560.CDC16	1.294	ZNF740
NP_001341935.1.s125.NPM1	0.24	ZNF740
NP_009207.2.s93.CBX3	0.18	ZNF740
NP_203754.2.s691.TNKS1BP1	0.866	ZNF740
NP_203754.2.s872.TNKS1BP1	-0.426	ZNF740
NP_203754.2.t131.TNKS1BP1	-0.188	ZNF740
NP_056140.1.s1712.ICE1	-0.215	ZNF740
(Intercept)	1.095	ZNF740
NP_006303.4.s215.NCOR2	65.933	EBF1
NP_001122316.1.s1417.SMARCA4	-1.239	EBF1
NP_002746.1.s218.MAP2K1	-0.154	EBF1
XP_005264575.1.s2115.SPTBN1	0.484	EBF1
NP_000028.3.s834.ANK1	0.1	EBF1
NP_001181875.1.s1245.EIF4G1	-0.431	EBF1
NP_001177725.1.y41.NCK1	-0.894	EBF1
NP_001339702.1.s665.JUP	1.302	EBF1
NP_001308632.1.s493.NCOA2	-0.339	EBF1
NP_001308632.1.s565.NCOA2	-1.751	EBF1
NP_150241.2.s518.PML	-0.512	EBF1
NP_150253.2.s403.PML	0.729	EBF1
NP_150253.2.s771.PML	1.88	EBF1
NP_005752.1.s978.PLXNC1	0.915	EBF1
NP_002799.3.s16.PSMD2	-0.412	EBF1
NP_006280.3.s1201.TLN1	0.543	EBF1
NP_001020376.1.t150.AP2M1	0.568	EBF1
NP_004577.1.s415.RPS6KA3	0.686	EBF1
NP_109587.1.s222.MAP2K2	-0.1	EBF1
NP_001269026.1.t63.YAP1	0.047	EBF1
NP_001308400.1.s575.THRAP3	-0.378	EBF1
NP_001308400.1.s672.THRAP3	-0.136	EBF1
NP_001308400.1.s682.THRAP3	-0.716	EBF1
NP_001309812.1.s413.ABLIM1	-0.229	EBF1
NP_002464.1.s1943.MYH9	0.418	EBF1
NP_001258558.1.s231.MEF2D	0.471	EBF1
NP_001242941.1.s1987.MYH10	1.128	EBF1
NP_002465.1.s1954.MYH11	0.927	EBF1
NP_001191332.1.s841.ANK3	0.43	EBF1
XP_016871600.1.s847.ANK3	-0.347	EBF1
NP_060682.2.s508.ENAH	-0.004	EBF1
NP_001001890.1.t18.RUNX1	0.013	EBF1
NP_001287947.1.s394.ABLIM3	0.113	EBF1
NP_001020271.1.s96.MBP	0.117	EBF1
NP_055852.2.s567.ZSWIM8	-0.467	EBF1
NP_073609.2.s197.EPS8L2	0.484	EBF1
NP_001098547.3.s603.MECOM	-0.244	EBF1
NP_001269554.1.s390.LMNA	-1.776	EBF1
NP_733821.1.s390.LMNA	1.348	EBF1
(Intercept)	0.072	EBF1
NP_001035145.1.y204.MAPK3	399.046	MAZ
NP_006428.2.s1335.PARP4	-0.315	MAZ
NP_004774.1.s9.TAOK2	0.744	MAZ
NP_005427.2.s240.CCDC6	-1.373	MAZ
NP_008961.1.s32.TPPP	0.5	MAZ
(Intercept)	0.001	MAZ
NP_000601.3.s706.CD44	183.181	BCL6
NP_001243019.1.s112.ATF2	0.679	BCL6
NP_001019820.1.s554.CANX	0.899	BCL6
NP_001035145.1.y204.MAPK3	0.332	BCL6
NP_001305253.1.s668.NUP214	0.094	BCL6
NP_005076.3.s678.NUP214	-0.514	BCL6
NP_002028.1.s21.FYN	-0.025	BCL6
NP_150241.2.s518.PML	-0.121	BCL6
NP_003371.2.s5.VIM	0.793	BCL6
NP_001104026.1.s2152.FLNA	0.164	BCL6
NP_001104026.1.s2414.FLNA	1.042	BCL6
NP_001104026.1.t2175.FLNA	-0.713	BCL6
NP_001212.2.t287.CAMK2D	3.082	BCL6
XP_005270252.1.t287.CAMK2G	0.031	BCL6
NP_004577.1.s369.RPS6KA3	1.529	BCL6
NP_003283.2.t2116.TPR	-0.001	BCL6
NP_002826.3.s449.PTPN12	-1.776	BCL6
NP_002826.3.s673.PTPN12	-2.122	BCL6
NP_003104.2.s362.SP100	0.972	BCL6
NP_005142.1.s143.USP14	0.105	BCL6
NP_001291204.1.s10.RAPGEF1	0.562	BCL6
NP_001231063.1.s141.MAP3K8	0.452	BCL6
NP_002289.2.s5.LCP1	0.971	BCL6
NP_001186421.1.s443.PDCD4	1.431	BCL6
NP_114129.1.t364.TAF3	1.428	BCL6
NP_203754.2.s691.TNKS1BP1	-0.794	BCL6
NP_055898.1.s423.CDK12	0.111	BCL6
NP_057591.2.s423.CDK12	0.473	BCL6
NP_001317.1.s691.CSTF3	0.025	BCL6
NP_001287955.1.s1035.TJP1	0.179	BCL6
NP_001287955.1.s916.TJP1	-0.634	BCL6
NP_001341942.1.s1115.TJP1	-1.666	BCL6
NP_001744.2.s9.CAV1	-0.054	BCL6
NP_005852.2.s19.STUB1	-0.155	BCL6
NP_112179.2.s492.FIP1L1	0.495	BCL6
NP_009207.2.s93.CBX3	-1.018	BCL6
NP_001075019.1.t1385.THOC2	-0.81	BCL6
NP_005252.1.s23.GEM	-0.56	BCL6
NP_000055.2.s742.C3	0.114	BCL6
NP_004658.3.s2454.HERC2	0.22	BCL6
NP_004554.3.s304.PCK2	-0.255	BCL6
NP_000884.1.s332.KNG1	0.191	BCL6
NP_001231509.1.s2051.TRRAP	0.364	BCL6
NP_001091672.1.s270.HIC1	-1.65	BCL6
(Intercept)	0.212	BCL6
NP_002465.1.s1954.MYH11	-29.965	AR
NP_001163887.1.s161.TJP2	0.815	AR
NP_036253.2.s118.CDC42EP4	0.117	AR
(Intercept)	0.064	AR
NP_004485.1.s107.HDGF	-27.553	RFX5
(Intercept)	-0.547	RFX5
NP_001341605.1.s683.PRKCD	226.316	MAFK
NP_001983.2.s418.F2R	0.008	MAFK
NP_001104026.1.s2152.FLNA	-0.183	MAFK
NP_001104026.1.s2180.FLNA	1.133	MAFK
NP_001104026.1.s368.FLNA	0.561	MAFK
NP_001104026.1.t2175.FLNA	0.272	MAFK
NP_001308136.1.s523.SUZ12	0.126	MAFK
NP_002749.2.s207.MAP2K6	-0.817	MAFK
XP_005270252.1.t287.CAMK2G	-0.349	MAFK
NP_004577.1.s415.RPS6KA3	1.724	MAFK
NP_000549.1.s82.HBA1	0.516	MAFK
NP_001303261.1.s189.MAP2K3	-0.127	MAFK
NP_001258717.1.s81.DYNC1I2	-0.017	MAFK
NP_001184256.1.t42.HSPA12B	0.777	MAFK
NP_056099.3.t2377.SZT2	-0.044	MAFK
(Intercept)	-0.176	MAFK
NP_005852.2.s23.STUB1	272.677	YBX1
NP_114032.2.s59.HNRNPU	0.007	YBX1
NP_001075019.1.t1385.THOC2	-0.916	YBX1
NP_150253.2.s403.PML	-0.491	YBX1
NP_001744.2.s9.CAV1	0.817	YBX1
NP_001212.2.t287.CAMK2D	0.103	YBX1
XP_005270252.1.s346.CAMK2G	0.076	YBX1
XP_005270252.1.t287.CAMK2G	0.465	YBX1
NP_009207.2.s93.CBX3	0.238	YBX1
NP_203754.2.s836.TNKS1BP1	-0.678	YBX1
NP_001354.1.s21.DKC1	0.109	YBX1
NP_000258.1.s2522.NF1	-0.52	YBX1
NP_000424.2.t233.NCF2	0.01	YBX1
(Intercept)	0.088	YBX1
XP_005264575.1.s2115.SPTBN1	120.053	RUNX1
NP_001181875.1.s1238.EIF4G1	-0.234	RUNX1
NP_001186883.1.s33.ACTG1	0.159	RUNX1
NP_006280.3.s1201.TLN1	0.078	RUNX1
NP_004612.2.s815.TRPC6	0.557	RUNX1
NP_001277152.1.s1764.DOCK1	-0.217	RUNX1
NP_004577.1.s369.RPS6KA3	-0.64	RUNX1
NP_004577.1.s415.RPS6KA3	0.228	RUNX1
NP_001308400.1.s253.THRAP3	0.59	RUNX1
NP_002465.1.s1954.MYH11	-0.197	RUNX1
NP_001019837.1.s193.SH3KBP1	-0.002	RUNX1
NP_060682.2.s508.ENAH	-0.14	RUNX1
NP_005958.1.s479.NAB2	0.093	RUNX1
NP_002267.2.s35.KRT19	0.967	RUNX1
NP_001091954.1.s245.SLC4A4	0.145	RUNX1
NP_061160.3.t572.APOBR	-0.332	RUNX1
NP_001019820.1.s583.CANX	0.253	RUNX1
NP_001972.1.s814.EPS15	-0.319	RUNX1
NP_006428.2.s1335.PARP4	0.247	RUNX1
NP_006244.2.s108.PRKAB1	0.139	RUNX1
NP_002729.2.t641.PRKCB	-0.553	RUNX1
NP_055238.1.s814.AFF4	0.048	RUNX1
NP_203754.2.s691.TNKS1BP1	-0.114	RUNX1
NP_203754.2.s872.TNKS1BP1	0.116	RUNX1
NP_005252.1.s23.GEM	0.021	RUNX1
NP_001098547.3.s603.MECOM	-0.268	RUNX1
NP_001122322.1.s39.RRAD	-1.301	RUNX1
(Intercept)	-0.34	RUNX1
NP_203754.2.s1666.TNKS1BP1	251.846	TBX5
(Intercept)	0.231	TBX5
NP_001122316.1.s1417.SMARCA4	200.773	ELF1
NP_005390.1.s158.PRKAB2	-1.211	ELF1
NP_002729.2.t641.PRKCB	-0.284	ELF1
NP_150241.2.s403.PML	2.031	ELF1
NP_150241.2.s480.PML	0.839	ELF1
NP_150253.2.s432.PML	0.822	ELF1
NP_001287955.1.s916.TJP1	0.128	ELF1
NP_001257411.1.s14.PSMD11	-0.007	ELF1
NP_002799.3.s16.PSMD2	-0.117	ELF1
XP_005270252.1.s346.CAMK2G	0.743	ELF1
XP_005270252.1.t287.CAMK2G	0.492	ELF1
NP_055238.1.s814.AFF4	0.368	ELF1
NP_009207.2.s93.CBX3	-0.219	ELF1
NP_056140.1.s1712.ICE1	-0.745	ELF1
NP_001333342.1.s908.PCF11	-0.657	ELF1
NP_001075019.1.t1385.THOC2	-0.594	ELF1
(Intercept)	-0.122	ELF1
NP_001017963.2.s385.HSP90AA1	117.377	ZEB1
NP_001091679.1.s191.CTNNB1	2.341	ZEB1
NP_001091679.1.s675.CTNNB1	-1.021	ZEB1
NP_001093.1.s140.ACTN1	-0.292	ZEB1
NP_001230876.1.s26.PPP1R14A	0.375	ZEB1
NP_001010972.1.s267.ZYX	-0.105	ZEB1
NP_001010972.1.s344.ZYX	-0.386	ZEB1
NP_001014794.1.s186.ILK	-0.14	ZEB1
NP_001294952.1.s1293.TNS1	3.478	ZEB1
NP_003861.1.s330.IQGAP1	0.091	ZEB1
NP_001073280.1.s22.DIAPH1	-0.398	ZEB1
NP_002746.1.s218.MAP2K1	-1.141	ZEB1
NP_001243019.1.s112.ATF2	0.818	ZEB1
NP_001019820.1.s554.CANX	-0.685	ZEB1
NP_001019820.1.s583.CANX	0.234	ZEB1
NP_001181875.1.s1238.EIF4G1	0.328	ZEB1
NP_001181875.1.s1245.EIF4G1	-0.032	ZEB1
NP_001035145.1.y204.MAPK3	-0.006	ZEB1
NP_005624.2.s1275.SOS1	0.947	ZEB1
NP_001093326.2.s455.IKBKG	2.402	ZEB1
NP_150241.2.s518.PML	-1.165	ZEB1
NP_150249.1.s403.PML	1.612	ZEB1
NP_150253.2.s403.PML	0.792	ZEB1
NP_150253.2.s470.PML	0.006	ZEB1
NP_150253.2.s771.PML	0.004	ZEB1
NP_003371.2.s412.VIM	1.011	ZEB1
NP_002799.3.s16.PSMD2	0.98	ZEB1
NP_001017915.1.s971.INPP5D	1.703	ZEB1
NP_001104026.1.s2180.FLNA	0.938	ZEB1
NP_001212.2.t287.CAMK2D	-0.935	ZEB1
XP_005270252.1.s346.CAMK2G	0.478	ZEB1
XP_005270252.1.t287.CAMK2G	0.329	ZEB1
NP_004577.1.s369.RPS6KA3	0.061	ZEB1
NP_004577.1.s415.RPS6KA3	-1.866	ZEB1
NP_036428.1.t353.GAB2	-0.737	ZEB1
NP_003283.2.t2116.TPR	-2.188	ZEB1
NP_002826.3.s332.PTPN12	-0.809	ZEB1
NP_001002877.1.t328.THOC5	-0.973	ZEB1
NP_005142.1.s143.USP14	-0.565	ZEB1
NP_001186726.1.s118.PTPN7	1.41	ZEB1
NP_003891.1.s207.SQSTM1	-1.434	ZEB1
NP_004955.2.s393.HDAC1	-0.202	ZEB1
NP_004955.2.s421.HDAC1	-2.326	ZEB1
XP_005264575.1.s2115.SPTBN1	-0.15	ZEB1
NP_001273897.1.s47.JUND	0.338	ZEB1
NP_001744.2.s9.CAV1	0.731	ZEB1
NP_109587.1.s222.MAP2K2	-0.238	ZEB1
NP_001269026.1.s251.YAP1	0.003	ZEB1
NP_001269026.1.t63.YAP1	1.602	ZEB1
NP_001026971.1.s272.LIMK2	-0.58	ZEB1
NP_001334.2.s401.DAB2	1.108	ZEB1
NP_006828.2.s284.COPS5	0.162	ZEB1
NP_001107854.1.s1388.TSC2	-0.087	ZEB1
NP_001336299.1.s488.SETD2	0.111	ZEB1
NP_001140174.1.s250.KDM5C	-0.568	ZEB1
NP_000282.1.s203.PGK1	-0.708	ZEB1
NP_001229268.1.s378.PFKP	-1.136	ZEB1
NP_000356.1.s21.TPI1	3.115	ZEB1
NP_000280.1.s377.PFKM	-1.37	ZEB1
NP_001339702.1.s665.JUP	-1.805	ZEB1
NP_004406.2.s1127.DSP	-1.564	ZEB1
NP_001258558.1.s231.MEF2D	0.246	ZEB1
(Intercept)	1.183	ZEB1
NP_005391.1.t710.PRKCE	215.559	ERG
NP_001078927.1.s847.CTNND1	0.503	ERG
NP_003861.1.s330.IQGAP1	-1.208	ERG
NP_000499.1.s609.FGA	-1.38	ERG
NP_001341605.1.s683.PRKCD	0.203	ERG
NP_000468.1.s82.ALB	0.091	ERG
NP_000468.1.t551.ALB	0.881	ERG
NP_002464.1.s1943.MYH9	0.122	ERG
NP_002465.1.s1954.MYH11	1.209	ERG
NP_002465.1.s23.MYH11	1.1	ERG
NP_001295126.1.s105.SSR3	0.282	ERG
NP_001305131.1.s549.FHOD1	0.1	ERG
NP_001165780.1.s16.NEXN	0.044	ERG
(Intercept)	0.637	ERG
NP_000028.3.s834.ANK1	362.266	RARA
NP_001181875.1.s1238.EIF4G1	-0.108	RARA
NP_001339702.1.s665.JUP	2.526	RARA
NP_004577.1.s415.RPS6KA3	-0.407	RARA
NP_001308400.1.s320.THRAP3	0.357	RARA
NP_001258898.1.s255.HSP90AB1	-0.229	RARA
NP_002464.1.s1943.MYH9	0.346	RARA
NP_870998.2.s1401.PRX	1.911	RARA
NP_002465.1.s23.MYH11	0.771	RARA
NP_001287947.1.s394.ABLIM3	0.503	RARA
NP_056128.1.s41.ARHGEF12	0.364	RARA
NP_006258.3.t799.RANBP2	-1.684	RARA
NP_001295045.1.s263.PHC3	-0.542	RARA
NP_002151.2.s70.TNC	-0.02	RARA
NP_005142.1.s143.USP14	0.049	RARA
NP_001129629.1.s64.OTUD5	0.407	RARA
NP_001186307.1.s1770.GBF1	-0.702	RARA
NP_008816.3.s3432.ZFHX3	0.857	RARA
NP_001341942.1.s916.TJP1	-0.893	RARA
XP_005270252.1.t287.CAMK2G	-1.569	RARA
NP_060439.2.s720.IWS1	1.481	RARA
NP_001098547.3.s603.MECOM	-0.451	RARA
NP_115528.4.s204.PRAM1	-0.341	RARA
NP_115528.4.s484.PRAM1	0.179	RARA
NP_005427.2.s240.CCDC6	0.146	RARA
(Intercept)	0.132	RARA
NP_003861.1.s330.IQGAP1	135.387	ETS1
NP_008816.3.s3432.ZFHX3	-0.357	ETS1
NP_001072113.1.s560.CDC16	-0.375	ETS1
NP_001243019.1.s112.ATF2	-0.181	ETS1
NP_006258.3.t799.RANBP2	-0.022	ETS1
NP_001308632.1.s565.NCOA2	-0.002	ETS1
NP_002799.3.s16.PSMD2	-0.467	ETS1
NP_000509.1.t124.HBB	0.649	ETS1
XP_005270252.1.t287.CAMK2G	-0.568	ETS1
NP_003283.2.t2116.TPR	0.586	ETS1
NP_000549.1.s82.HBA1	-1.014	ETS1
NP_003093.2.s195.SOD3	-0.169	ETS1
NP_001184256.1.s25.HSPA12B	1.5	ETS1
NP_001184256.1.s275.HSPA12B	-0.429	ETS1
NP_001127949.1.s558.PARN	0.255	ETS1
NP_001273897.1.s47.JUND	-0.894	ETS1
NP_150241.2.s518.PML	0.416	ETS1
NP_150253.2.s470.PML	0.46	ETS1
NP_002151.2.s70.TNC	0.006	ETS1
NP_001269026.1.t63.YAP1	0.028	ETS1
NP_001334.2.s401.DAB2	-0.118	ETS1
NP_001973.2.s982.ERBB3	0.37	ETS1
NP_003371.2.s412.VIM	-0.517	ETS1
NP_003371.2.s5.VIM	1.313	ETS1
NP_002028.1.s21.FYN	0.086	ETS1
NP_006246.2.s317.PRKCH	0.165	ETS1
NP_001078927.1.s847.CTNND1	0.71	ETS1
NP_000499.1.s609.FGA	-0.689	ETS1
NP_001295126.1.s105.SSR3	0.228	ETS1
NP_001307205.1.s699.FGD5	0.081	ETS1
NP_001305131.1.s549.FHOD1	0.8	ETS1
NP_055141.2.s299.DAPK2	0.075	ETS1
NP_001098547.3.s603.MECOM	-0.393	ETS1
NP_005427.2.s240.CCDC6	-0.115	ETS1
NP_001093.1.s140.ACTN1	0.3	ETS1
NP_001093,1,s140,ACTN1	0.536	ETS1
