# Supplementary material for: Integrating gene expression, genomic, and phosphoproteomic data to infer transcription factor activity in lung cancer
Source: NAR Genom Bioinform. 2025 May 30;7(2):lqaf068. doi: 10.1093/nargab/lqaf068 (PMC12123410; doi:10.1093/nargab/lqaf068)
Supplement: lqaf068_Supplemental_Files [file lqaf068_supplemental_files.zip › Supplementary_Table_4.xlsx]

## Sheet: Metadata
tumor_code	case_id	case_id_NT_number	case_id_NT	sample_type	tumor_normal	cluster_kmeans_onlydbck	gender	age	height_in_cm	height_in_inch	weight_in_kg	weight_in_lb	tumor_stage_pathological	tumor_stage_pathological2	tobacco_smoking_history	ALK.fusion	ROS1.fusion	RET.fusion	TP53.mutation.status	KRAS.mutation.status	STK11.mutation.status	EGFR.mutation.status	KEAP1.mutation.status	RB1.mutation.status	BRAF.mutation.status	ARAF.mutation.status	ERBB2.mutation.status	VS_at_last_contact_at_12m_follow_up	VS_at_last_contact_at_24m_follow_up	VS_at_last_contact_at_36m_follow_up	VS_at_last_contact_at_48m_follow_up	BMI	race	ethnicity	ethnicity_self_identified	tumor_site	vital_status	days_to_death	days_to_last_follow_up	days_to_birth
LUAD	C3L-00001	1_T	C3L_00001_T	Tumor	TN	2	Female	61	180	71	72	158	Stage_II	Stage_IIA	non_smoker	no	no	no	no	no	no	no	no	no	no	no	no	Living	Living	Living	Living	22	White	Not-Hispanic or Latino	White	Right Upper Lobe	Alive		1837	-22455
LUAD	C3L-00009	2_T	C3L_00009_T	Tumor	TN	2	Male	76	172	68	85	187	Stage_I	Stage_IA	smoker	no	no	no	si	no	no	no	si	no	no	no	no	Living	Deceased	not_available	not_available	28	White	Not-Hispanic or Latino	White	Right Upper Lobe	Dead	577	545	-27968
LUAD	C3L-00080	3_T	C3L_00080_T	Tumor	TN	2	Male	58	170	67	89	195	Stage_I	Stage_IB	smoker	no	no	no	si	no	no	no	no	no	no	no	no	Living	Living	Living	Living	30	White	Not-Hispanic or Latino	White	Left Lower Lobe	Alive		1805	-21194
LUAD	C3L-00083	4_T	C3L_00083_T	Tumor	TN	1	Male	71	177	70	92	203	Stage_I	Stage_IB	smoker	no	no	si	no	no	no	no	no	no	no	no	no	Living	Living	Living	Living	29	White	Not-Hispanic or Latino	White	Right Upper Lobe	Alive		1790	-26127
LUAD	C3L-00093	5_T	C3L_00093_T	Tumor	TN	1	Female	66	157	62	84	185	Stage_I	Stage_IB	non_smoker	no	no	no	si	no	no	si	si	no	no	no	no	Living	Living	Living	Living	34	White	Not-Hispanic or Latino	White	Left Lower Lobe	Dead	1703	1698	-24301
LUAD	C3L-00094	6_T	C3L_00094_T	Tumor	TN	2	Male	69	188	74	128	281	Stage_I	Stage_IA	smoker	no	no	no	no	si	si	no	no	no	no	no	no	Living	Living	Deceased	not_available	36	White	Not-Hispanic or Latino	White	Right Middle Lobe	Dead	889	889	-25560
LUAD	C3L-00095	7_T	C3L_00095_T	Tumor	TN	2	Male	62	175	69	106	234	Stage_I	Stage_IA	smoker	no	no	no	si	no	si	no	no	no	no	no	no	Living	Living	Living	Living	34	White	Not-Hispanic or Latino	White	Left Upper Lobe	Alive		1794	-22863
LUAD	C3L-00140	8_T	C3L_00140_T	Tumor	TN	2	Male	70	180	71	68	150	Stage_I	Stage_IA	smoker	no	no	no	no	no	no	no	no	no	si	no	no	Living	Living	Living	not_available	20	White	Not-Hispanic or Latino	White	Right Upper Lobe	Alive		1802	-25869
LUAD	C3L-00144	9_T	C3L_00144_T	Tumor	TN	2	Male	58	165	65	71	157	Stage_I	Stage_IB	smoker	no	no	no	si	no	no	no	no	no	no	no	no	Living	Living	Living	not_available	26	White	Not-Hispanic or Latino	White	Left Lower Lobe	Alive		578	-21487
LUAD	C3L-00263	10_T	C3L_00263_T	Tumor	TN	2	Male	79	188	74	80	177	Stage_II	Stage_IIB	smoker	no	no	no	no	si	no	no	no	no	no	no	no	Living	Living	Living	not_available	22	White	Not-Hispanic or Latino	Caucasian	Right Lower Lobe	Alive		1157	-29164
LUAD	C3L-00279	11_T	C3L_00279_T	Tumor	TN	1	Female	72	165	65	75	165	Stage_I	Stage_I	smoker	no	no	no	si	si	no	no	no	no	no	no	no	Living	Living	Living	not_available	27	White	Not reported	Caucasian	Left Upper Lobe	Alive		606	-26600
LUAD	C3L-00368	12_T	C3L_00368_T	Tumor	TN	2	Female	67	157	62	72	159	Stage_I	Stage_IA	smoker	no	no	no	no	no	no	si	no	no	no	no	no	Living	Living	not_available	not_available	29	White	Not-Hispanic or Latino	White	Left Upper Lobe	Alive		141	-24636
LUAD	C3L-00412	13_T	C3L_00412_T	Tumor	TN	2	Male	64	183	72	84	185	Stage_III	Stage_III	smoker	no	no	no	no	si	si	no	no	no	no	no	no	Living	Deceased	not_available	not_available	25	American Indian or Alaska Native	Not-Hispanic or Latino	White	Right Upper Lobe	Dead	162	162	-23597
LUAD	C3L-00422	14_T	C3L_00422_T	Tumor	TN	1	Female	35	160	63	100	220	Stage_II	Stage_IIA	non_smoker	si	no	no	no	no	no	no	no	no	no	no	no	Living	Living	Living	Living	39	Unknown	Hispanic or Latino	Hispanic	Left Lower Lobe	Alive		1426	-12844
LUAD	C3L-00510	15_T	C3L_00510_T	Tumor	TN	2	Female	80	165	65	85	188	Stage_I	Stage_IA	smoker	no	no	no	si	no	no	si	si	no	no	no	no	Living	Living	not_available	not_available	31	Unknown	Not reported	Patient declined to state.	Right Lower Lobe	Alive		38	-29337
LUAD	C3L-00604	16_T	C3L_00604_T	Tumor	TN	2	Female	61	170	67	63	139	Stage_III	Stage_IIIA	non_smoker	no	no	no	no	no	no	si	no	no	no	no	no	Living	Living	Living	not_available	21	White	Not-Hispanic or Latino	White	Right Upper Lobe	Alive		1374	-22335
LUAD	C3L-00893	17_T	C3L_00893_T	Tumor	TN	1	Male	71	173	68	87	191	Stage_I	Stage_IB	smoker	no	no	no	no	no	no	si	no	no	no	no	no	Living	Living	not_available	not_available	29	Unknown	Hispanic or Latino	Hispanic	Right Lower Lobe	Alive		23	-26209
LUAD	C3L-00913	18_T	C3L_00913_T	Tumor	TN	1	Male	66	182	72	56	123	Stage_III	Stage_IIIA	smoker	no	no	no	si	si	no	no	no	no	no	no	no	Deceased	not_available	not_available	not_available	16	White	Not-Hispanic or Latino	White	Other	Dead	73	73	-24378
LUAD	C3L-00973	19_T	C3L_00973_T	Tumor	TN	1	Male	76	169	67	176	388	Stage_I	Stage_IB	non_smoker	no	no	no	no	si	no	no	no	si	no	no	no	Living	Living	not_available	not_available	61	10.5931	10.4884	Caucasian	Right Lower Lobe	Alive		1131	-27798
LUAD	C3L-01330	20_T	C3L_01330_T	Tumor	TN	1	Female	68	168	66	113	249	Stage_I	Stage_IA	smoker	no	no	no	no	no	no	si	no	no	no	no	no	Living	Living	Living	not_available	40	White	Not-Hispanic or Latino	Caucasian	Left Upper Lobe	Alive		1317	-25076
LUAD	C3L-01632	21_T	C3L_01632_T	Tumor	TN	1	Female	60	177	70	127	281	Stage_II	Stage_IIA	smoker	no	no	no	no	si	no	no	si	no	no	no	no	Living	Living	Deceased	not_available	40	White	Not-Hispanic or Latino	White	Right Upper Lobe	Dead	717	717	-22145
LUAD	C3L-01682	22_T	C3L_01682_T	Tumor	TN	1	Female	78	163	64	64	141	Stage_I	Stage_IB	smoker	no	no	no	si	no	no	no	no	no	no	no	no	Living	Living	not_available	not_available	24	White	Not-Hispanic or Latino	Irish/English/Dutch	Left Upper Lobe	Alive		1617	-28669
LUAD	C3L-01683	23_T	C3L_01683_T	Tumor	TN	1	Male	77	183	72	79	175	Stage_I	Stage_IB	smoker	no	no	no	no	no	no	no	no	no	no	no	no	Living	Living	not_available	not_available	23	White	Not-Hispanic or Latino	American	Right Lower Lobe	Dead	1046	1046	-28432
LUAD	C3L-01889	24_T	C3L_01889_T	Tumor	TN	1	Female	71	167	66	98	215	Stage_I	Stage_IB	smoker	no	no	no	no	no	si	no	si	no	si	no	no	Living	Living	Living	not_available	35	White	Not-Hispanic or Latino	White	Right Upper Lobe	Alive		1355	-26205
LUAD	C3L-01890	25_T	C3L_01890_T	Tumor	TN	1	Female	58	153	60	53	117	Stage_I	Stage_IA	smoker	no	no	no	no	no	no	no	no	no	no	no	no	Living	Living	Living	not_available	22	White	Not-Hispanic or Latino	White	Left Upper Lobe	Alive		671	-21246
LUAD	C3L-01924	26_T	C3L_01924_T	Tumor	TN	1	Female	68	163	64	83	183	Stage_I	Stage_IA	smoker	no	no	no	si	si	no	no	no	no	no	no	no	Living	Living	Living	not_available	31	White	Not-Hispanic or Latino	White	Right Upper Lobe	Alive		1133	-25001
LUAD	C3L-02219	27_T	C3L_02219_T	Tumor	TN	1	Male	77	170	67	94	207	Stage_III	Stage_IIIA	smoker	no	no	no	no	no	no	si	no	no	no	no	no	Living	Living	Deceased	not_available	32	White	Not-Hispanic or Latino	White	Right Lower Lobe	Dead	931	931	-28347
LUAD	C3L-02345	28_T	C3L_02345_T	Tumor	TN	1	Female	61	172	68	67	147	Stage_I	Stage_IB	smoker	no	no	no	no	si	si	no	no	no	no	no	no	Living	Living	Living	not_available	22	White	Not-Hispanic or Latino	White	Right Upper Lobe	Alive		1376	-22572
LUAD	C3L-02348	29_T	C3L_02348_T	Tumor	TN	1	Female	58	152	60	63	139	Stage_II	Stage_IIA	smoker	no	no	no	no	si	no	no	no	no	no	no	no	Living	Living	Living	not_available	27	White	Not-Hispanic or Latino	White	Right Lower Lobe	Alive		1425	-21302
LUAD	C3L-02350	30_T	C3L_02350_T	Tumor	TN	1	Male	69	178	70	91	200	Stage_I	Stage_IA	smoker	no	no	no	no	no	no	no	no	no	no	no	si	Living	Living	Living	not_available	28	White	Not-Hispanic or Latino	White	Right Upper Lobe	Alive		1418	-25374
LUAD	C3L-02365	31_T	C3L_02365_T	Tumor	TN	1	Female	62	155	61	53	116	Stage_II	Stage_IIB	smoker	no	no	no	si	no	no	no	si	no	no	no	no	Living	Deceased	not_available	not_available	21	White	Not-Hispanic or Latino	Italian	Right Lower Lobe	Dead	627	625	-22934
LUAD	C3L-02508	32_T	C3L_02508_T	Tumor	TN	1	Male	65	170	67	74	162	Stage_II	Stage_IIA	smoker	no	no	si	no	no	no	no	no	no	no	no	no	Living	Living	not_available	not_available	25	White	Hispanic or Latino	Caucasian	Left Upper Lobe	Alive		1013	-23855
LUAD	C3L-02549	33_T	C3L_02549_T	Tumor	TN	1	Male	69	180	71	96	212	Stage_II	Stage_IIB	smoker	no	no	no	no	si	si	no	no	no	si	no	no	Living	Deceased	not_available	not_available	29	White	Not-Hispanic or Latino	White	Left Lower Lobe	Dead	447	447	-25447
LUAD	C3N-00167	34_T	C3N_00167_T	Tumor	TN	2	Male	64	168	66	50	110	Stage_II	Stage_IIA	non_smoker	no	no	no	si	no	no	si	no	no	no	no	no	Living	Living	not_available	not_available	17	10.9281	10.8913	Asian	Right Lower Lobe	Alive		842	-23543
LUAD	C3N-00169	35_T	C3N_00169_T	Tumor	TN	2	Male	57	170	67	66	146	Stage_I	Stage_IB	smoker	no	no	no	si	si	no	no	no	no	no	no	no	Living	not_available	not_available	not_available	22			Asian	Other	Alive		376	-21005
LUAD	C3N-00175	36_T	C3N_00175_T	Tumor	TN	2	Male	72	171	67	49	108	Stage_I	Stage_IB	smoker	no	no	no	no	si	no	no	no	no	no	no	no	Deceased	not_available	not_available	not_available	16			Asian	Other	Dead	308	308	-26470
LUAD	C3N-00180	37_T	C3N_00180_T	Tumor	TN	2	Male	56	170	67	50	110	Stage_III	Stage_IIIA	smoker	no	no	no	si	si	si	no	no	no	no	no	no	Deceased	not_available	not_available	not_available	17			Asian	Other	Dead	355	355	-20625
LUAD	C3N-00199	38_T	C3N_00199_T	Tumor	TN	2	Male	65	175	69	87	192	Stage_I	Stage_IA	smoker	no	no	no	si	no	no	si	no	no	no	no	no	Living	Living	Living	Living	28	White	Not-Hispanic or Latino	White	Left Upper Lobe	Alive		1721	-24010
LUAD	C3N-00203	39_T	C3N_00203_T	Tumor	TN	1	Male	72	173	68	60	132	Stage_II	Stage_IIB	smoker	no	no	no	si	no	no	si	no	no	no	no	no	not_available	not_available	not_available	not_available	20			Non-Hispanic	Left Lower Lobe	Not Reported			-26353
LUAD	C3N-00217	40_T	C3N_00217_T	Tumor	TN	1	Female	59	165	65	70	154	Stage_I	Stage_IB	smoker	no	no	no	si	no	si	no	si	no	no	no	no	Living	not_available	not_available	not_available	25			Non-Hispanic	Left Upper Lobe	Alive		668	-21854
LUAD	C3N-00223	41_T	C3N_00223_T	Tumor	TN	1	Female	69	150	59	50	110	Stage_I	Stage_I	non_smoker	no	no	no	no	no	no	si	no	no	no	no	no	Living	not_available	not_available	not_available	22	Asian	Not-Hispanic or Latino	Korean	Right Upper Lobe	Alive		49	-25368
LUAD	C3N-00293	42_T	C3N_00293_T	Tumor	TN	2	Male	73	178	70	83	183	Stage_I	Stage_IB	not_available	no	no	no	no	no	no	no	si	no	no	no	no	Living	Living	not_available	not_available	26		Caucasian	Right Upper Lobe	Living	Alive		14	-26774
LUAD	C3N-00433	43_T	C3N_00433_T	Tumor	TN	1	Male	57	169	67	83	183	Stage_I	Stage_IB	non_smoker	no	no	no	no	si	no	no	no	no	no	no	no	Living	Living	not_available	not_available	29			Slavonic	Right Upper Lobe	Alive		60	-21129
LUAD	C3N-00545	44_T	C3N_00545_T	Tumor	TN	2	Male	59	165	65	53	117	Stage_I	Stage_IA	smoker	no	no	no	si	si	no	no	no	no	no	no	no	Living	not_available	not_available	not_available	19			Asian	Right Upper Lobe	Alive		650	-21607
LUAD	C3N-00546	45_T	C3N_00546_T	Tumor	TN	1	Male	58	170	67	52	115	Stage_II	Stage_IIA	smoker	no	no	no	si	no	no	si	no	no	no	no	no	Living	not_available	not_available	not_available	17			Asian	Other	Alive		382	-21464
LUAD	C3N-00547	46_T	C3N_00547_T	Tumor	TN	1	Male	60	170	67	51	112	Stage_II	Stage_IIA	smoker	no	no	no	si	si	si	no	no	no	no	no	no	Living	not_available	not_available	not_available	17			Asian	Other	Alive		474	-22202
LUAD	C3N-00549	47_T	C3N_00549_T	Tumor	TN	1	Male	58	168	66	60	132	Stage_I	Stage_IB	smoker	no	no	no	si	no	si	no	no	no	no	no	no	Living	Living	not_available	not_available	21			Asian	Other	Alive		791	-21402
LUAD	C3N-00550	48_T	C3N_00550_T	Tumor	TN	1	Female	52	173	68	72	159	Stage_II	Stage_IIB	non_smoker	si	no	no	si	no	no	si	no	no	no	no	no	Living	not_available	not_available	not_available	24			Asian	Left Lower Lobe	Alive		401	-19107
LUAD	C3N-00551	49_T	C3N_00551_T	Tumor	TN	1	Male	54	170	67	52	115	Stage_I	Stage_IB	smoker	no	no	no	si	si	no	no	no	no	no	no	no	Living	not_available	not_available	not_available	17			Asian	Other	Alive		391	-19986
LUAD	C3N-00552	50_T	C3N_00552_T	Tumor	TN	1	Female	49	156	61	50	110	Stage_I	Stage_IB	non_smoker	si	no	no	si	no	no	no	no	no	no	no	no	Living	not_available	not_available	not_available	20			Asian	Other	Alive		396	-18163
LUAD	C3N-00556	51_T	C3N_00556_T	Tumor	TN	1	Male	69	170	67	48	106	Stage_II	Stage_IIB	non_smoker	no	no	no	no	si	no	no	no	no	no	no	no	Living	not_available	not_available	not_available	16			Asian	Other	Alive		394	-25462
LUAD	C3N-00559	52_T	C3N_00559_T	Tumor	TN	1	Female	55	152	60	48	106	Stage_I	Stage_IA	non_smoker	no	no	no	si	no	no	si	no	no	no	no	no	Living	not_available	not_available	not_available	20			Asian	Other	Alive		398	-20344
LUAD	C3N-00560	53_T	C3N_00560_T	Tumor	TN	1	Male	55	160	63	62	137	Stage_III	Stage_IIIA	smoker	no	no	no	si	no	no	no	no	no	si	no	no	Living	not_available	not_available	not_available	24			Asian	Other	Alive		378	-20372
LUAD	C3N-00572	54_T	C3N_00572_T	Tumor	TN	2	Female	48	156	61	44	97	Stage_I	Stage_IA	non_smoker	si	no	no	si	no	no	no	no	no	no	no	no	Living	Living	not_available	not_available	18			Asian	Right Lower Lobe	Alive		431	-17745
LUAD	C3N-00574	55_T	C3N_00574_T	Tumor	TN	1	Male	40	162	64	57	126	Stage_I	Stage_IB	non_smoker	no	no	no	si	no	no	si	no	no	no	no	no	Living	not_available	not_available	not_available	21			Asian	Right Lower Lobe	Alive		397	-14867
LUAD	C3N-00578	56_T	C3N_00578_T	Tumor	TN	1	Male	48	170	67	64	141	Stage_III	Stage_IIIA	smoker	si	no	no	no	no	no	no	no	no	no	no	no	Deceased	not_available	not_available	not_available	22			Asian	Other	Dead	24	24	-17824
LUAD	C3N-00579	57_T	C3N_00579_T	Tumor	TN	1	Male	67	160	63	61	134	Stage_I	Stage_IB	non_smoker	no	no	no	si	no	no	si	no	si	no	no	no	Living	not_available	not_available	not_available	23			Asian	Other	Alive		477	-24755
LUAD	C3N-00580	58_T	C3N_00580_T	Tumor	TN	1	Male	56	168	66	54	119	Stage_I	Stage_IB	smoker	no	no	no	si	si	no	no	no	no	no	no	no	Living	not_available	not_available	not_available	19			Asian	Other	Alive		386	-20730
LUAD	C3N-00704	59_T	C3N_00704_T	Tumor	TN	2	Female	68	147	58	51	113	Stage_I	Stage_IB	smoker	no	no	no	si	si	no	no	no	no	no	no	no	not_available	not_available	not_available	not_available	23	White	Not-Hispanic or Latino	White	Right Upper Lobe	Not Reported			-24887
LUAD	C3N-00737	60_T	C3N_00737_T	Tumor	TN	1	Male	71	170	67	83	182	Stage_I	Stage_IA	smoker	no	no	no	si	no	no	no	no	si	no	si	no	Living	Living	not_available	not_available	28	White	Not-Hispanic or Latino	White	Left Upper Lobe	Alive		384	-26067
LUAD	C3N-00738	61_T	C3N_00738_T	Tumor	TN	1	Female	70	157	62	55	122	Stage_I	Stage_IA	smoker	no	no	no	no	no	no	no	no	no	no	no	no	not_available	not_available	not_available	not_available	22	Black or African American	Not-Hispanic or Latino	Black	Right Upper Lobe	Not Reported			-25891
LUAD	C3N-00959	62_T	C3N_00959_T	Tumor	TN	1	Male	66	170	67	74	162	Stage_I	Stage_IB	smoker	no	no	no	no	si	no	no	no	no	no	no	no	Living	Living	Living	not_available	25	White	Not-Hispanic or Latino	American	Left Lower Lobe	Alive		1519	-24361
LUAD	C3N-01016	63_T	C3N_01016_T	Tumor	TN	1	Male	56	160	63	51	112	Stage_III	Stage_IIIA	smoker	no	no	no	no	si	si	no	no	no	no	no	no	Living	not_available	not_available	not_available	19			Asian	Other	Alive		428	-20787
LUAD	C3N-01021	64_T	C3N_01021_T	Tumor	TN	1	Female	44	158	62	50	110	Stage_III	Stage_IIIA	non_smoker	no	no	no	no	no	no	si	no	no	no	no	no	Living	not_available	not_available	not_available	20			Asian	Other	Alive		434	-16139
LUAD	C3N-01023	65_T	C3N_01023_T	Tumor	TN	1	Male	58	170	67	48	106	Stage_III	Stage_IIIA	non_smoker	no	no	no	no	si	si	no	no	no	si	no	no	Living	not_available	not_available	not_available	16			Asian	Other	Alive		422	-21265
LUAD	C3N-01024	66_T	C3N_01024_T	Tumor	TN	1	Female	66	160	63	46	101	Stage_II	Stage_IIB	non_smoker	no	no	no	si	no	no	si	no	no	no	no	no	Living	not_available	not_available	not_available	17			Asian	Other	Alive		419	-24110
LUAD	C3N-01030	67_T	C3N_01030_T	Tumor	TN	1	Male	56	168	66	65	143	Stage_I	Stage_IB	non_smoker	no	no	no	si	si	no	no	no	no	no	no	no	Living	not_available	not_available	not_available	23			Asian	Right Upper Lobe	Alive		443	-20772
LUAD	C3N-01071	68_T	C3N_01071_T	Tumor	TN	1	Male	48	165	65	57	126	Stage_I	Stage_IB	smoker	no	no	no	si	no	no	no	no	no	no	no	no	Living	not_available	not_available	not_available	20			Asian	Right Lower Lobe	Alive		44	-17831
LUAD	C3N-01072	69_T	C3N_01072_T	Tumor	TN	1	Male	62	165	65	55	121	Stage_III	Stage_IIIA	non_smoker	no	si	no	no	no	no	no	no	no	no	no	no	Living	not_available	not_available	not_available	20			Asian	Left Upper Lobe	Alive		449	-22957
LUAD	C3N-01405	70_T	C3N_01405_T	Tumor	TN	1	Male	59	167	66	50	110	Stage_I	Stage_IB	non_smoker	no	no	no	no	no	no	no	si	no	no	no	no	Living	not_available	not_available	not_available	17			Asian	Right Upper Lobe	Alive		418	-21609
LUAD	C3N-01410	71_T	C3N_01410_T	Tumor	TN	1	Male	64	160	63	48	106	Stage_II	Stage_IIB	non_smoker	no	no	no	no	si	si	no	no	no	no	no	no	Living	not_available	not_available	not_available	18			Asian	Other	Alive		436	-23442
LUAD	C3N-01413	72_T	C3N_01413_T	Tumor	TN	1	Female	62	153	60	70	154	Stage_I	Stage_IB	non_smoker	no	no	no	si	no	no	si	no	no	no	no	no	Living	not_available	not_available	not_available	29			Asian	Left Upper Lobe	Alive		444	-22704
LUAD	C3N-01414	73_T	C3N_01414_T	Tumor	TN	2	Male	59	160	63	50	110	Stage_I	Stage_IB	non_smoker	no	no	no	no	si	si	no	no	no	no	no	no	Living	not_available	not_available	not_available	19			Asian	Left Upper Lobe	Alive		820	-21232
LUAD	C3N-01415	74_T	C3N_01415_T	Tumor	TN	1	Male	72	170	67	48	106	Stage_III	Stage_IIIA	non_smoker	no	no	no	si	no	no	no	no	no	no	no	no	Living	not_available	not_available	not_available	16			Asian	Other	Alive		792	-26008
LUAD	C3N-01416	75_T	C3N_01416_T	Tumor	TN	1	Female	67	170	67	48	106	Stage_III	Stage_IIIA	non_smoker	no	no	no	no	no	no	si	no	si	no	no	no	Living	not_available	not_available	not_available	16			Asian	Other	Alive		434	-24540
LUAD	C3N-01488	76_T	C3N_01488_T	Tumor	TN	1	Male	54	170	67	50	110	Stage_I	Stage_IB	smoker	no	no	no	no	si	no	no	no	no	no	no	no	Living	not_available	not_available	not_available	17			Asian	Other	Alive		409	-19817
LUAD	C3N-01489	77_T	C3N_01489_T	Tumor	TN	1	Male	65	170	67	48	106	Stage_I	Stage_IB	non_smoker	no	no	no	si	si	no	no	no	no	no	no	no	Living	not_available	not_available	not_available	16			Asian	Other	Alive		434	-23810
LUAD	C3N-01799	78_T	C3N_01799_T	Tumor	TN	1	Male	81	173	68	82	180	Stage_II	Stage_IIA	smoker	no	no	no	no	no	no	si	no	no	no	no	no	Living	Living	Living	not_available	27	White	Not-Hispanic or Latino	White	Right Lower Lobe	Alive		1412	-29707
LUAD	C3N-01823	79_T	C3N_01823_T	Tumor	TN	1	Male	63	173	68	75	165	Stage_III	Stage_IIIA	non_smoker	no	no	no	si	no	si	no	si	no	no	no	no	Deceased	not_available	not_available	not_available	25			Slavonic	Left Upper Lobe	Dead	351	351	-23322
LUAD	C3N-02000	80_T	C3N_02000_T	Tumor	TN	1	Female	46	162	64	63	139	Stage_II	Stage_IIA	non_smoker	no	no	no	si	no	no	no	no	no	no	no	no	Living	Living	Living	not_available	24			Han	Right Lower Lobe	Alive		1086	-16924
LUAD	C3N-02002	81_T	C3N_02002_T	Tumor	TN	1	Male	76	171	67	64	141	Stage_I	Stage_IA	non_smoker	no	no	no	no	no	no	si	no	no	no	no	no	Living	not_available	not_available	not_available	21			Han	Right Upper Lobe	Alive		355	-27900
LUAD	C3N-02003	82_T	C3N_02003_T	Tumor	TN	1	Male	56	161	63	68	150	Stage_III	Stage_IIIA	smoker	no	si	no	si	no	no	no	no	no	no	no	no	Living	not_available	not_available	not_available	26			Han	Right Lower Lobe	Alive		353	-20728
LUAD	C3N-02067	83_T	C3N_02067_T	Tumor	TN	1	Female	37	164	65	65	143	Stage_III	Stage_IIIA	not_available	no	no	no	si	no	no	si	no	no	no	no	no	Living	Living	Living	not_available	24			Han	Left Upper Lobe	Alive		1081	-13731
LUAD	C3N-02087	84_T	C3N_02087_T	Tumor	TN	1	Female	61	150	59	50	110	Stage_III	Stage_IIIA	non_smoker	no	no	no	si	no	no	si	no	no	no	no	no	Deceased	not_available	not_available	not_available	22			Asian	Other	Dead	303	303	-22433
LUAD	C3N-02089	85_T	C3N_02089_T	Tumor	TN	1	Male	76	167	66	62	137	Stage_I	Stage_IB	non_smoker	no	no	no	si	no	si	no	si	no	no	no	no	Living	not_available	not_available	not_available	22			Asian	Other	Alive		403	-27910
LUAD	C3N-02145	86_T	C3N_02145_T	Tumor	TN	1	Female	68	153	60	55	121	Stage_I	Stage_IB	non_smoker	no	no	no	no	no	no	si	no	no	no	no	no	Living	not_available	not_available	not_available	23			Asian	Other	Alive		405	-24986
LUAD	C3N-02149	87_T	C3N_02149_T	Tumor	TN	1	Male	64	160	63	50	110	Stage_II	Stage_IIB	smoker	no	no	no	si	no	si	no	no	no	no	no	no	Living	not_available	not_available	not_available	19			Asian	Other	Alive		413	-23517
LUAD	C3N-02155	88_T	C3N_02155_T	Tumor	TN	1	Male	45	165	65	56	123	Stage_II	Stage_IIB	smoker	no	no	no	no	no	no	si	no	no	no	no	no	Living	not_available	not_available	not_available	20			Asian	Other	Alive		423	-16568
LUAD	C3N-02158	89_T	C3N_02158_T	Tumor	TN	1	Female	54	155	61	56	123	Stage_III	Stage_IIIA	non_smoker	no	no	no	no	no	no	si	no	no	no	no	no	Living	not_available	not_available	not_available	23			Asian	Other	Alive		423	-19855
LUAD	C3N-02380	90_T	C3N_02380_T	Tumor	TN	1	Male	56	165	65	81	179	Stage_II	Stage_IIA	smoker	no	no	no	no	no	no	si	no	no	no	no	no	Living	Living	Living	not_available	29			Han	Right Lower Lobe	Alive		1059	-20483
LUAD	C3N-02421	91_T	C3N_02421_T	Tumor	TN	1	Male	58	168	66	62	137	Stage_I	Stage_IA	smoker	no	no	no	no	no	no	si	no	no	no	no	no	Living	Living	not_available	not_available	21			Han	Right Lower Lobe	Alive		1171	-21515
LUAD	C3N-02423	92_T	C3N_02423_T	Tumor	TN	1	Male	70	168	66	79	174	Stage_I	Stage_IA	smoker	no	no	no	si	si	no	no	no	no	no	no	no	Living	Living	not_available	not_available	27			Han	Left Upper Lobe	Alive		695	-25686
LUAD	C3N-02424	93_T	C3N_02424_T	Tumor	TN	1	Male	64	164	65	64	141	Stage_II	Stage_IIA	smoker	no	no	no	si	no	no	si	no	no	no	no	no	Living	not_available	not_available	not_available	23			Han	Left Upper Lobe	Alive		355	-23634
LUAD	C3N-02433	94_T	C3N_02433_T	Tumor	TN	1	Female	68	165	65	74	163	Stage_I	Stage_IA	non_smoker	no	no	no	no	no	no	si	no	no	no	no	no	Living	Living	not_available	not_available	27			Han	Right Upper Lobe	Alive		1137	-25140
LUAD	C3N-02529	95_T	C3N_02529_T	Tumor	TN	1	Female	79	156	61	57	126	Stage_II	Stage_IIB	non_smoker	no	no	no	si	no	no	si	no	no	no	no	no	Living	Living	not_available	not_available	23			Han	Right Middle Lobe	Dead	849	664	-29049
LUAD	C3N-02572	96_T	C3N_02572_T	Tumor	TN	1	Male	49	169	67	70	154	Stage_II	Stage_IIA	non_smoker	no	no	no	si	no	no	si	no	si	no	no	no	Living	Living	not_available	not_available	24			Han	Right Lower Lobe	Alive		1135	-18003
LUAD	C3N-02582	97_T	C3N_02582_T	Tumor	TN	1	Male	77	177	70	73	161	Stage_II	Stage_IIA	smoker	no	no	no	si	no	no	si	no	no	no	no	no	Living	Living	not_available	not_available	23			Han	Left Upper Lobe	Dead	888	802	-28227
LUAD	C3N-02586	98_T	C3N_02586_T	Tumor	TN	1	Male	73	176	69	74	163	Stage_II	Stage_IIA	smoker	no	no	no	si	no	no	no	no	no	no	no	no	Deceased	not_available	not_available	not_available	23			Han	Right Upper Lobe	Dead	30	30	-27040
LUAD	C3N-02588	99_T	C3N_02588_T	Tumor	TN	1	Male	69	180	71	80	176	Stage_II	Stage_IIA	not_available	no	no	no	si	no	no	no	no	no	no	no	no	Living	Living	not_available	not_available	24			Han	Right Lower Lobe	Alive		1106	-25225
LUAD	C3N-02729	100_T	C3N_02729_T	Tumor	TN	1	Male	45	173	68	60	132	Stage_II	Stage_IIA	non_smoker	no	no	no	no	no	no	si	no	no	no	no	no	Living	Living	not_available	not_available	20			Han	Left Upper Lobe	Dead	820	694	-16705
LUAD	C3L-00001	1_N	C3L_00001_N	Normal		2	Female	61	180	71	72	158	Stage_II	Stage_IIA	non_smoker	no	no	no	no	no	no	no	no	no	no	no	no	Living	Living	Living	Living	22	White	Not-Hispanic or Latino	White	Right Upper Lobe	Alive		1837	-22455
LUAD	C3L-00009	2_N	C3L_00009_N	Normal		2	Male	76	172	68	85	187	Stage_I	Stage_IA	smoker	no	no	no	si	no	no	no	si	no	no	no	no	Living	Deceased	not_available	not_available	28	White	Not-Hispanic or Latino	White	Right Upper Lobe	Dead	577	545	-27968
LUAD	C3L-00080	3_N	C3L_00080_N	Normal		2	Male	58	170	67	89	195	Stage_I	Stage_IB	smoker	no	no	no	si	no	no	no	no	no	no	no	no	Living	Living	Living	Living	30	White	Not-Hispanic or Latino	White	Left Lower Lobe	Alive		1805	-21194
LUAD	C3L-00083	4_N	C3L_00083_N	Normal		1	Male	71	177	70	92	203	Stage_I	Stage_IB	smoker	no	no	si	no	no	no	no	no	no	no	no	no	Living	Living	Living	Living	29	White	Not-Hispanic or Latino	White	Right Upper Lobe	Alive		1790	-26127
LUAD	C3L-00093	5_N	C3L_00093_N	Normal		1	Female	66	157	62	84	185	Stage_I	Stage_IB	non_smoker	no	no	no	si	no	no	si	si	no	no	no	no	Living	Living	Living	Living	34	White	Not-Hispanic or Latino	White	Left Lower Lobe	Dead	1703	1698	-24301
LUAD	C3L-00094	6_N	C3L_00094_N	Normal		2	Male	69	188	74	128	281	Stage_I	Stage_IA	smoker	no	no	no	no	si	si	no	no	no	no	no	no	Living	Living	Deceased	not_available	36	White	Not-Hispanic or Latino	White	Right Middle Lobe	Dead	889	889	-25560
LUAD	C3L-00095	7_N	C3L_00095_N	Normal		2	Male	62	175	69	106	234	Stage_I	Stage_IA	smoker	no	no	no	si	no	si	no	no	no	no	no	no	Living	Living	Living	Living	34	White	Not-Hispanic or Latino	White	Left Upper Lobe	Alive		1794	-22863
LUAD	C3L-00140	8_N	C3L_00140_N	Normal		2	Male	70	180	71	68	150	Stage_I	Stage_IA	smoker	no	no	no	no	no	no	no	no	no	si	no	no	Living	Living	Living	not_available	20	White	Not-Hispanic or Latino	White	Right Upper Lobe	Alive		1802	-25869
LUAD	C3L-00144	9_N	C3L_00144_N	Normal		2	Male	58	165	65	71	157	Stage_I	Stage_IB	smoker	no	no	no	si	no	no	no	no	no	no	no	no	Living	Living	Living	not_available	26	White	Not-Hispanic or Latino	White	Left Lower Lobe	Alive		578	-21487
LUAD	C3L-00263	10_N	C3L_00263_N	Normal		2	Male	79	188	74	80	177	Stage_II	Stage_IIB	smoker	no	no	no	no	si	no	no	no	no	no	no	no	Living	Living	Living	not_available	22	White	Not-Hispanic or Latino	Caucasian	Right Lower Lobe	Alive		1157	-29164
LUAD	C3L-00279	11_N	C3L_00279_N	Normal		1	Female	72	165	65	75	165	Stage_I	Stage_I	smoker	no	no	no	si	si	no	no	no	no	no	no	no	Living	Living	Living	not_available	27	White	Not reported	Caucasian	Left Upper Lobe	Alive		606	-26600
LUAD	C3L-00368	12_N	C3L_00368_N	Normal		2	Female	67	157	62	72	159	Stage_I	Stage_IA	smoker	no	no	no	no	no	no	si	no	no	no	no	no	Living	Living	not_available	not_available	29	White	Not-Hispanic or Latino	White	Left Upper Lobe	Alive		141	-24636
LUAD	C3L-00412	13_N	C3L_00412_N	Normal		2	Male	64	183	72	84	185	Stage_III	Stage_III	smoker	no	no	no	no	si	si	no	no	no	no	no	no	Living	Deceased	not_available	not_available	25	American Indian or Alaska Native	Not-Hispanic or Latino	White	Right Upper Lobe	Dead	162	162	-23597
LUAD	C3L-00422	14_N	C3L_00422_N	Normal		1	Female	35	160	63	100	220	Stage_II	Stage_IIA	non_smoker	si	no	no	no	no	no	no	no	no	no	no	no	Living	Living	Living	Living	39	Unknown	Hispanic or Latino	Hispanic	Left Lower Lobe	Alive		1426	-12844
LUAD	C3L-00510	15_N	C3L_00510_N	Normal		2	Female	80	165	65	85	188	Stage_I	Stage_IA	smoker	no	no	no	si	no	no	si	si	no	no	no	no	Living	Living	not_available	not_available	31	Unknown	Not reported	Patient declined to state.	Right Lower Lobe	Alive		38	-29337
LUAD	C3L-00604	16_N	C3L_00604_N	Normal		2	Female	61	170	67	63	139	Stage_III	Stage_IIIA	non_smoker	no	no	no	no	no	no	si	no	no	no	no	no	Living	Living	Living	not_available	21	White	Not-Hispanic or Latino	White	Right Upper Lobe	Alive		1374	-22335
LUAD	C3L-00893	17_N	C3L_00893_N	Normal		1	Male	71	173	68	87	191	Stage_I	Stage_IB	smoker	no	no	no	no	no	no	si	no	no	no	no	no	Living	Living	not_available	not_available	29	Unknown	Hispanic or Latino	Hispanic	Right Lower Lobe	Alive		23	-26209
LUAD	C3L-00913	18_N	C3L_00913_N	Normal		1	Male	66	182	72	56	123	Stage_III	Stage_IIIA	smoker	no	no	no	si	si	no	no	no	no	no	no	no	Deceased	not_available	not_available	not_available	16	White	Not-Hispanic or Latino	White	Other	Dead	73	73	-24378
LUAD	C3L-00973	19_N	C3L_00973_N	Normal		1	Male	76	169	67	176	388	Stage_I	Stage_IB	non_smoker	no	no	no	no	si	no	no	no	si	no	no	no	Living	Living	not_available	not_available	61	10.5931	10.4884	Caucasian	Right Lower Lobe	Alive		1131	-27798
LUAD	C3L-01330	20_N	C3L_01330_N	Normal		1	Female	68	168	66	113	249	Stage_I	Stage_IA	smoker	no	no	no	no	no	no	si	no	no	no	no	no	Living	Living	Living	not_available	40	White	Not-Hispanic or Latino	Caucasian	Left Upper Lobe	Alive		1317	-25076
LUAD	C3L-01632	21_N	C3L_01632_N	Normal		1	Female	60	177	70	127	281	Stage_II	Stage_IIA	smoker	no	no	no	no	si	no	no	si	no	no	no	no	Living	Living	Deceased	not_available	40	White	Not-Hispanic or Latino	White	Right Upper Lobe	Dead	717	717	-22145
LUAD	C3L-01682	22_N	C3L_01682_N	Normal		1	Female	78	163	64	64	141	Stage_I	Stage_IB	smoker	no	no	no	si	no	no	no	no	no	no	no	no	Living	Living	not_available	not_available	24	White	Not-Hispanic or Latino	Irish/English/Dutch	Left Upper Lobe	Alive		1617	-28669
LUAD	C3L-01683	23_N	C3L_01683_N	Normal		1	Male	77	183	72	79	175	Stage_I	Stage_IB	smoker	no	no	no	no	no	no	no	no	no	no	no	no	Living	Living	not_available	not_available	23	White	Not-Hispanic or Latino	American	Right Lower Lobe	Dead	1046	1046	-28432
LUAD	C3L-01889	24_N	C3L_01889_N	Normal		1	Female	71	167	66	98	215	Stage_I	Stage_IB	smoker	no	no	no	no	no	si	no	si	no	si	no	no	Living	Living	Living	not_available	35	White	Not-Hispanic or Latino	White	Right Upper Lobe	Alive		1355	-26205
LUAD	C3L-01890	25_N	C3L_01890_N	Normal		1	Female	58	153	60	53	117	Stage_I	Stage_IA	smoker	no	no	no	no	no	no	no	no	no	no	no	no	Living	Living	Living	not_available	22	White	Not-Hispanic or Latino	White	Left Upper Lobe	Alive		671	-21246
LUAD	C3L-01924	26_N	C3L_01924_N	Normal		1	Female	68	163	64	83	183	Stage_I	Stage_IA	smoker	no	no	no	si	si	no	no	no	no	no	no	no	Living	Living	Living	not_available	31	White	Not-Hispanic or Latino	White	Right Upper Lobe	Alive		1133	-25001
LUAD	C3L-02219	27_N	C3L_02219_N	Normal		1	Male	77	170	67	94	207	Stage_III	Stage_IIIA	smoker	no	no	no	no	no	no	si	no	no	no	no	no	Living	Living	Deceased	not_available	32	White	Not-Hispanic or Latino	White	Right Lower Lobe	Dead	931	931	-28347
LUAD	C3L-02345	28_N	C3L_02345_N	Normal		1	Female	61	172	68	67	147	Stage_I	Stage_IB	smoker	no	no	no	no	si	si	no	no	no	no	no	no	Living	Living	Living	not_available	22	White	Not-Hispanic or Latino	White	Right Upper Lobe	Alive		1376	-22572
LUAD	C3L-02348	29_N	C3L_02348_N	Normal		1	Female	58	152	60	63	139	Stage_II	Stage_IIA	smoker	no	no	no	no	si	no	no	no	no	no	no	no	Living	Living	Living	not_available	27	White	Not-Hispanic or Latino	White	Right Lower Lobe	Alive		1425	-21302
LUAD	C3L-02350	30_N	C3L_02350_N	Normal		1	Male	69	178	70	91	200	Stage_I	Stage_IA	smoker	no	no	no	no	no	no	no	no	no	no	no	si	Living	Living	Living	not_available	28	White	Not-Hispanic or Latino	White	Right Upper Lobe	Alive		1418	-25374
LUAD	C3L-02365	31_N	C3L_02365_N	Normal		1	Female	62	155	61	53	116	Stage_II	Stage_IIB	smoker	no	no	no	si	no	no	no	si	no	no	no	no	Living	Deceased	not_available	not_available	21	White	Not-Hispanic or Latino	Italian	Right Lower Lobe	Dead	627	625	-22934
LUAD	C3L-02508	32_N	C3L_02508_N	Normal		1	Male	65	170	67	74	162	Stage_II	Stage_IIA	smoker	no	no	si	no	no	no	no	no	no	no	no	no	Living	Living	not_available	not_available	25	White	Hispanic or Latino	Caucasian	Left Upper Lobe	Alive		1013	-23855
LUAD	C3L-02549	33_N	C3L_02549_N	Normal		1	Male	69	180	71	96	212	Stage_II	Stage_IIB	smoker	no	no	no	no	si	si	no	no	no	si	no	no	Living	Deceased	not_available	not_available	29	White	Not-Hispanic or Latino	White	Left Lower Lobe	Dead	447	447	-25447
LUAD	C3N-00167	34_N	C3N_00167_N	Normal		2	Male	64	168	66	50	110	Stage_II	Stage_IIA	non_smoker	no	no	no	si	no	no	si	no	no	no	no	no	Living	Living	not_available	not_available	17	10.9281	10.8913	Asian	Right Lower Lobe	Alive		842	-23543
LUAD	C3N-00169	35_N	C3N_00169_N	Normal		2	Male	57	170	67	66	146	Stage_I	Stage_IB	smoker	no	no	no	si	si	no	no	no	no	no	no	no	Living	not_available	not_available	not_available	22			Asian	Other	Alive		376	-21005
LUAD	C3N-00175	36_N	C3N_00175_N	Normal		2	Male	72	171	67	49	108	Stage_I	Stage_IB	smoker	no	no	no	no	si	no	no	no	no	no	no	no	Deceased	not_available	not_available	not_available	16			Asian	Other	Dead	308	308	-26470
LUAD	C3N-00180	37_N	C3N_00180_N	Normal		2	Male	56	170	67	50	110	Stage_III	Stage_IIIA	smoker	no	no	no	si	si	si	no	no	no	no	no	no	Deceased	not_available	not_available	not_available	17			Asian	Other	Dead	355	355	-20625
LUAD	C3N-00199	38_N	C3N_00199_N	Normal		2	Male	65	175	69	87	192	Stage_I	Stage_IA	smoker	no	no	no	si	no	no	si	no	no	no	no	no	Living	Living	Living	Living	28	White	Not-Hispanic or Latino	White	Left Upper Lobe	Alive		1721	-24010
LUAD	C3N-00203	39_N	C3N_00203_N	Normal		1	Male	72	173	68	60	132	Stage_II	Stage_IIB	smoker	no	no	no	si	no	no	si	no	no	no	no	no	not_available	not_available	not_available	not_available	20			Non-Hispanic	Left Lower Lobe	Not Reported			-26353
LUAD	C3N-00217	40_N	C3N_00217_N	Normal		1	Female	59	165	65	70	154	Stage_I	Stage_IB	smoker	no	no	no	si	no	si	no	si	no	no	no	no	Living	not_available	not_available	not_available	25			Non-Hispanic	Left Upper Lobe	Alive		668	-21854
LUAD	C3N-00223	41_N	C3N_00223_N	Normal		1	Female	69	150	59	50	110	Stage_I	Stage_I	non_smoker	no	no	no	no	no	no	si	no	no	no	no	no	Living	not_available	not_available	not_available	22	Asian	Not-Hispanic or Latino	Korean	Right Upper Lobe	Alive		49	-25368
LUAD	C3N-00293	42_N	C3N_00293_N	Normal		2	Male	73	178	70	83	183	Stage_I	Stage_IB	not_available	no	no	no	no	no	no	no	si	no	no	no	no	Living	Living	not_available	not_available	26		Caucasian	Right Upper Lobe	Living	Alive		14	-26774
LUAD	C3N-00433	43_N	C3N_00433_N	Normal		1	Male	57	169	67	83	183	Stage_I	Stage_IB	non_smoker	no	no	no	no	si	no	no	no	no	no	no	no	Living	Living	not_available	not_available	29			Slavonic	Right Upper Lobe	Alive		60	-21129
LUAD	C3N-00545	44_N	C3N_00545_N	Normal		2	Male	59	165	65	53	117	Stage_I	Stage_IA	smoker	no	no	no	si	si	no	no	no	no	no	no	no	Living	not_available	not_available	not_available	19			Asian	Right Upper Lobe	Alive		650	-21607
LUAD	C3N-00546	45_N	C3N_00546_N	Normal		1	Male	58	170	67	52	115	Stage_II	Stage_IIA	smoker	no	no	no	si	no	no	si	no	no	no	no	no	Living	not_available	not_available	not_available	17			Asian	Other	Alive		382	-21464
LUAD	C3N-00547	46_N	C3N_00547_N	Normal		1	Male	60	170	67	51	112	Stage_II	Stage_IIA	smoker	no	no	no	si	si	si	no	no	no	no	no	no	Living	not_available	not_available	not_available	17			Asian	Other	Alive		474	-22202
LUAD	C3N-00549	47_N	C3N_00549_N	Normal		1	Male	58	168	66	60	132	Stage_I	Stage_IB	smoker	no	no	no	si	no	si	no	no	no	no	no	no	Living	Living	not_available	not_available	21			Asian	Other	Alive		791	-21402
LUAD	C3N-00550	48_N	C3N_00550_N	Normal		1	Female	52	173	68	72	159	Stage_II	Stage_IIB	non_smoker	si	no	no	si	no	no	si	no	no	no	no	no	Living	not_available	not_available	not_available	24			Asian	Left Lower Lobe	Alive		401	-19107
LUAD	C3N-00551	49_N	C3N_00551_N	Normal		1	Male	54	170	67	52	115	Stage_I	Stage_IB	smoker	no	no	no	si	si	no	no	no	no	no	no	no	Living	not_available	not_available	not_available	17			Asian	Other	Alive		391	-19986
LUAD	C3N-00552	50_N	C3N_00552_N	Normal		1	Female	49	156	61	50	110	Stage_I	Stage_IB	non_smoker	si	no	no	si	no	no	no	no	no	no	no	no	Living	not_available	not_available	not_available	20			Asian	Other	Alive		396	-18163
LUAD	C3N-00556	51_N	C3N_00556_N	Normal		1	Male	69	170	67	48	106	Stage_II	Stage_IIB	non_smoker	no	no	no	no	si	no	no	no	no	no	no	no	Living	not_available	not_available	not_available	16			Asian	Other	Alive		394	-25462
LUAD	C3N-00559	52_N	C3N_00559_N	Normal		1	Female	55	152	60	48	106	Stage_I	Stage_IA	non_smoker	no	no	no	si	no	no	si	no	no	no	no	no	Living	not_available	not_available	not_available	20			Asian	Other	Alive		398	-20344
LUAD	C3N-00560	53_N	C3N_00560_N	Normal		1	Male	55	160	63	62	137	Stage_III	Stage_IIIA	smoker	no	no	no	si	no	no	no	no	no	si	no	no	Living	not_available	not_available	not_available	24			Asian	Other	Alive		378	-20372
LUAD	C3N-00572	54_N	C3N_00572_N	Normal		2	Female	48	156	61	44	97	Stage_I	Stage_IA	non_smoker	si	no	no	si	no	no	no	no	no	no	no	no	Living	Living	not_available	not_available	18			Asian	Right Lower Lobe	Alive		431	-17745
LUAD	C3N-00574	55_N	C3N_00574_N	Normal		1	Male	40	162	64	57	126	Stage_I	Stage_IB	non_smoker	no	no	no	si	no	no	si	no	no	no	no	no	Living	not_available	not_available	not_available	21			Asian	Right Lower Lobe	Alive		397	-14867
LUAD	C3N-00578	56_N	C3N_00578_N	Normal		1	Male	48	170	67	64	141	Stage_III	Stage_IIIA	smoker	si	no	no	no	no	no	no	no	no	no	no	no	Deceased	not_available	not_available	not_available	22			Asian	Other	Dead	24	24	-17824
LUAD	C3N-00579	57_N	C3N_00579_N	Normal		1	Male	67	160	63	61	134	Stage_I	Stage_IB	non_smoker	no	no	no	si	no	no	si	no	si	no	no	no	Living	not_available	not_available	not_available	23			Asian	Other	Alive		477	-24755
LUAD	C3N-00580	58_N	C3N_00580_N	Normal		1	Male	56	168	66	54	119	Stage_I	Stage_IB	smoker	no	no	no	si	si	no	no	no	no	no	no	no	Living	not_available	not_available	not_available	19			Asian	Other	Alive		386	-20730
LUAD	C3N-00704	59_N	C3N_00704_N	Normal		2	Female	68	147	58	51	113	Stage_I	Stage_IB	smoker	no	no	no	si	si	no	no	no	no	no	no	no	not_available	not_available	not_available	not_available	23	White	Not-Hispanic or Latino	White	Right Upper Lobe	Not Reported			-24887
LUAD	C3N-00737	60_N	C3N_00737_N	Normal		1	Male	71	170	67	83	182	Stage_I	Stage_IA	smoker	no	no	no	si	no	no	no	no	si	no	si	no	Living	Living	not_available	not_available	28	White	Not-Hispanic or Latino	White	Left Upper Lobe	Alive		384	-26067
LUAD	C3N-00738	61_N	C3N_00738_N	Normal		1	Female	70	157	62	55	122	Stage_I	Stage_IA	smoker	no	no	no	no	no	no	no	no	no	no	no	no	not_available	not_available	not_available	not_available	22	Black or African American	Not-Hispanic or Latino	Black	Right Upper Lobe	Not Reported			-25891
LUAD	C3N-00959	62_N	C3N_00959_N	Normal		1	Male	66	170	67	74	162	Stage_I	Stage_IB	smoker	no	no	no	no	si	no	no	no	no	no	no	no	Living	Living	Living	not_available	25	White	Not-Hispanic or Latino	American	Left Lower Lobe	Alive		1519	-24361
LUAD	C3N-01016	63_N	C3N_01016_N	Normal		1	Male	56	160	63	51	112	Stage_III	Stage_IIIA	smoker	no	no	no	no	si	si	no	no	no	no	no	no	Living	not_available	not_available	not_available	19			Asian	Other	Alive		428	-20787
LUAD	C3N-01021	64_N	C3N_01021_N	Normal		1	Female	44	158	62	50	110	Stage_III	Stage_IIIA	non_smoker	no	no	no	no	no	no	si	no	no	no	no	no	Living	not_available	not_available	not_available	20			Asian	Other	Alive		434	-16139
LUAD	C3N-01023	65_N	C3N_01023_N	Normal		1	Male	58	170	67	48	106	Stage_III	Stage_IIIA	non_smoker	no	no	no	no	si	si	no	no	no	si	no	no	Living	not_available	not_available	not_available	16			Asian	Other	Alive		422	-21265
LUAD	C3N-01024	66_N	C3N_01024_N	Normal		1	Female	66	160	63	46	101	Stage_II	Stage_IIB	non_smoker	no	no	no	si	no	no	si	no	no	no	no	no	Living	not_available	not_available	not_available	17			Asian	Other	Alive		419	-24110
LUAD	C3N-01030	67_N	C3N_01030_N	Normal		1	Male	56	168	66	65	143	Stage_I	Stage_IB	non_smoker	no	no	no	si	si	no	no	no	no	no	no	no	Living	not_available	not_available	not_available	23			Asian	Right Upper Lobe	Alive		443	-20772
LUAD	C3N-01071	68_N	C3N_01071_N	Normal		1	Male	48	165	65	57	126	Stage_I	Stage_IB	smoker	no	no	no	si	no	no	no	no	no	no	no	no	Living	not_available	not_available	not_available	20			Asian	Right Lower Lobe	Alive		44	-17831
LUAD	C3N-01072	69_N	C3N_01072_N	Normal		1	Male	62	165	65	55	121	Stage_III	Stage_IIIA	non_smoker	no	si	no	no	no	no	no	no	no	no	no	no	Living	not_available	not_available	not_available	20			Asian	Left Upper Lobe	Alive		449	-22957
LUAD	C3N-01405	70_N	C3N_01405_N	Normal		1	Male	59	167	66	50	110	Stage_I	Stage_IB	non_smoker	no	no	no	no	no	no	no	si	no	no	no	no	Living	not_available	not_available	not_available	17			Asian	Right Upper Lobe	Alive		418	-21609
LUAD	C3N-01410	71_N	C3N_01410_N	Normal		1	Male	64	160	63	48	106	Stage_II	Stage_IIB	non_smoker	no	no	no	no	si	si	no	no	no	no	no	no	Living	not_available	not_available	not_available	18			Asian	Other	Alive		436	-23442
LUAD	C3N-01413	72_N	C3N_01413_N	Normal		1	Female	62	153	60	70	154	Stage_I	Stage_IB	non_smoker	no	no	no	si	no	no	si	no	no	no	no	no	Living	not_available	not_available	not_available	29			Asian	Left Upper Lobe	Alive		444	-22704
LUAD	C3N-01414	73_N	C3N_01414_N	Normal		2	Male	59	160	63	50	110	Stage_I	Stage_IB	non_smoker	no	no	no	no	si	si	no	no	no	no	no	no	Living	not_available	not_available	not_available	19			Asian	Left Upper Lobe	Alive		820	-21232
LUAD	C3N-01415	74_N	C3N_01415_N	Normal		1	Male	72	170	67	48	106	Stage_III	Stage_IIIA	non_smoker	no	no	no	si	no	no	no	no	no	no	no	no	Living	not_available	not_available	not_available	16			Asian	Other	Alive		792	-26008
LUAD	C3N-01416	75_N	C3N_01416_N	Normal		1	Female	67	170	67	48	106	Stage_III	Stage_IIIA	non_smoker	no	no	no	no	no	no	si	no	si	no	no	no	Living	not_available	not_available	not_available	16			Asian	Other	Alive		434	-24540
LUAD	C3N-01488	76_N	C3N_01488_N	Normal		1	Male	54	170	67	50	110	Stage_I	Stage_IB	smoker	no	no	no	no	si	no	no	no	no	no	no	no	Living	not_available	not_available	not_available	17			Asian	Other	Alive		409	-19817
LUAD	C3N-01489	77_N	C3N_01489_N	Normal		1	Male	65	170	67	48	106	Stage_I	Stage_IB	non_smoker	no	no	no	si	si	no	no	no	no	no	no	no	Living	not_available	not_available	not_available	16			Asian	Other	Alive		434	-23810
LUAD	C3N-01799	78_N	C3N_01799_N	Normal		1	Male	81	173	68	82	180	Stage_II	Stage_IIA	smoker	no	no	no	no	no	no	si	no	no	no	no	no	Living	Living	Living	not_available	27	White	Not-Hispanic or Latino	White	Right Lower Lobe	Alive		1412	-29707
LUAD	C3N-01823	79_N	C3N_01823_N	Normal		1	Male	63	173	68	75	165	Stage_III	Stage_IIIA	non_smoker	no	no	no	si	no	si	no	si	no	no	no	no	Deceased	not_available	not_available	not_available	25			Slavonic	Left Upper Lobe	Dead	351	351	-23322
LUAD	C3N-02000	80_N	C3N_02000_N	Normal		1	Female	46	162	64	63	139	Stage_II	Stage_IIA	non_smoker	no	no	no	si	no	no	no	no	no	no	no	no	Living	Living	Living	not_available	24			Han	Right Lower Lobe	Alive		1086	-16924
LUAD	C3N-02002	81_N	C3N_02002_N	Normal		1	Male	76	171	67	64	141	Stage_I	Stage_IA	non_smoker	no	no	no	no	no	no	si	no	no	no	no	no	Living	not_available	not_available	not_available	21			Han	Right Upper Lobe	Alive		355	-27900
LUAD	C3N-02003	82_N	C3N_02003_N	Normal		1	Male	56	161	63	68	150	Stage_III	Stage_IIIA	smoker	no	si	no	si	no	no	no	no	no	no	no	no	Living	not_available	not_available	not_available	26			Han	Right Lower Lobe	Alive		353	-20728
LUAD	C3N-02067	83_N	C3N_02067_N	Normal		1	Female	37	164	65	65	143	Stage_III	Stage_IIIA	not_available	no	no	no	si	no	no	si	no	no	no	no	no	Living	Living	Living	not_available	24			Han	Left Upper Lobe	Alive		1081	-13731
LUAD	C3N-02087	84_N	C3N_02087_N	Normal		1	Female	61	150	59	50	110	Stage_III	Stage_IIIA	non_smoker	no	no	no	si	no	no	si	no	no	no	no	no	Deceased	not_available	not_available	not_available	22			Asian	Other	Dead	303	303	-22433
LUAD	C3N-02089	85_N	C3N_02089_N	Normal		1	Male	76	167	66	62	137	Stage_I	Stage_IB	non_smoker	no	no	no	si	no	si	no	si	no	no	no	no	Living	not_available	not_available	not_available	22			Asian	Other	Alive		403	-27910
LUAD	C3N-02145	86_N	C3N_02145_N	Normal		1	Female	68	153	60	55	121	Stage_I	Stage_IB	non_smoker	no	no	no	no	no	no	si	no	no	no	no	no	Living	not_available	not_available	not_available	23			Asian	Other	Alive		405	-24986
LUAD	C3N-02149	87_N	C3N_02149_N	Normal		1	Male	64	160	63	50	110	Stage_II	Stage_IIB	smoker	no	no	no	si	no	si	no	no	no	no	no	no	Living	not_available	not_available	not_available	19			Asian	Other	Alive		413	-23517
LUAD	C3N-02155	88_N	C3N_02155_N	Normal		1	Male	45	165	65	56	123	Stage_II	Stage_IIB	smoker	no	no	no	no	no	no	si	no	no	no	no	no	Living	not_available	not_available	not_available	20			Asian	Other	Alive		423	-16568
LUAD	C3N-02158	89_N	C3N_02158_N	Normal		1	Female	54	155	61	56	123	Stage_III	Stage_IIIA	non_smoker	no	no	no	no	no	no	si	no	no	no	no	no	Living	not_available	not_available	not_available	23			Asian	Other	Alive		423	-19855
LUAD	C3N-02380	90_N	C3N_02380_N	Normal		1	Male	56	165	65	81	179	Stage_II	Stage_IIA	smoker	no	no	no	no	no	no	si	no	no	no	no	no	Living	Living	Living	not_available	29			Han	Right Lower Lobe	Alive		1059	-20483
LUAD	C3N-02421	91_N	C3N_02421_N	Normal		1	Male	58	168	66	62	137	Stage_I	Stage_IA	smoker	no	no	no	no	no	no	si	no	no	no	no	no	Living	Living	not_available	not_available	21			Han	Right Lower Lobe	Alive		1171	-21515
LUAD	C3N-02423	92_N	C3N_02423_N	Normal		1	Male	70	168	66	79	174	Stage_I	Stage_IA	smoker	no	no	no	si	si	no	no	no	no	no	no	no	Living	Living	not_available	not_available	27			Han	Left Upper Lobe	Alive		695	-25686
LUAD	C3N-02424	93_N	C3N_02424_N	Normal		1	Male	64	164	65	64	141	Stage_II	Stage_IIA	smoker	no	no	no	si	no	no	si	no	no	no	no	no	Living	not_available	not_available	not_available	23			Han	Left Upper Lobe	Alive		355	-23634
LUAD	C3N-02433	94_N	C3N_02433_N	Normal		1	Female	68	165	65	74	163	Stage_I	Stage_IA	non_smoker	no	no	no	no	no	no	si	no	no	no	no	no	Living	Living	not_available	not_available	27			Han	Right Upper Lobe	Alive		1137	-25140
LUAD	C3N-02529	95_N	C3N_02529_N	Normal		1	Female	79	156	61	57	126	Stage_II	Stage_IIB	non_smoker	no	no	no	si	no	no	si	no	no	no	no	no	Living	Living	not_available	not_available	23			Han	Right Middle Lobe	Dead	849	664	-29049
LUAD	C3N-02572	96_N	C3N_02572_N	Normal		1	Male	49	169	67	70	154	Stage_II	Stage_IIA	non_smoker	no	no	no	si	no	no	si	no	si	no	no	no	Living	Living	not_available	not_available	24			Han	Right Lower Lobe	Alive		1135	-18003
LUAD	C3N-02582	97_N	C3N_02582_N	Normal		1	Male	77	177	70	73	161	Stage_II	Stage_IIA	smoker	no	no	no	si	no	no	si	no	no	no	no	no	Living	Living	not_available	not_available	23			Han	Left Upper Lobe	Dead	888	802	-28227
LUAD	C3N-02586	98_N	C3N_02586_N	Normal		1	Male	73	176	69	74	163	Stage_II	Stage_IIA	smoker	no	no	no	si	no	no	no	no	no	no	no	no	Deceased	not_available	not_available	not_available	23			Han	Right Upper Lobe	Dead	30	30	-27040
LUAD	C3N-02588	99_N	C3N_02588_N	Normal		1	Male	69	180	71	80	176	Stage_II	Stage_IIA	not_available	no	no	no	si	no	no	no	no	no	no	no	no	Living	Living	not_available	not_available	24			Han	Right Lower Lobe	Alive		1106	-25225
LUAD	C3N-02729	100_N	C3N_02729_N	Normal		1	Male	45	173	68	60	132	Stage_II	Stage_IIA	non_smoker	no	no	no	no	no	no	si	no	no	no	no	no	Living	Living	not_available	not_available	20			Han	Left Upper Lobe	Dead	820	694	-16705

## Sheet: TF_filtering_steps
Category	TF
Initial set of TFs used to infer regulons in corto.	1667
TFs for which we could infer a regulon and were used as input to the MRA analysis	1193
TFs with a significant NES value (p-value <= 0.05) in the MRA analysis	1010
TFs for which we could identify direct targets in SEAnalysis and were used as input for another round of MRA analysis	254
TFs for which we obtained an NES in the MRA analysis	35
TFs with a significant NES value (p-value <= 0.05) in the MRA analysis	34
